# Supplementary material for: Joint Angular Excursions and Angular Range Utilization During Stance‐Phase Locomotion in Terrestrial Mammals: A Comparative Morphofunctional Data Set
Source: J Exp Zool A Ecol Integr Physiol. 2026 Feb 9;345(4):361–76. doi: 10.1002/jez.70069 (PMC13054777; doi:10.1002/jez.70069)
Supplement: Supplementary file 1 — Supporting File 1. [file JEZ-345-361-s002.xlsx]

## Sheet: Hoja1
Supplementary File 1 Title: Source list for joint-angle and excursion extraction by species. Description: This spreadsheet lists, for each species, the taxonomic order, species name, and the source used to obtain sagittal joint information at touchdown, midstance, and toe-off. Sources include: (i) open-access videos (e.g., YouTube clips or publicly available gait sequences), and (ii) peer-reviewe…
Source name	Order	Specie
Fischer, M. S., Schilling, N., Schmidt, M., Haarhaus, D., & Witte, H. (2002). Basic limb kinematics of small therian mammals. The Journal of experimental biology, 205(Pt 9), 1315–1338. https://doi.org/10.1242/jeb.205.9.1315	Metatheria	Monodelphis domestica
	Metatheria	Dasyuroides byrnei
	Rodentia	Galea musteloides
	Rodentia	Rattus norvegicus
	Lagomorpha	Ochotona rufescens
	Hyracoidea	Procavia capensis
	Scandentia	Tupaia glis
	Primates	Microcebus murinus
Schilling N. (2005). Ontogenetic development of locomotion in small mammals--a kinematic study. The Journal of experimental biology, 208(Pt 21), 4013–4034. https://doi.org/10.1242/jeb.01875	Rodentia	Galea musteloides
	Rodentia	Galea musteloides
	Scandentia	Tupaia glis
	Scandentia	Tupaia glis
D'Août, K., Aerts, P., De Clercq, D., De Meester, K., & Van Elsacker, L. (2002). Segment and joint angles of hind limb during bipedal and quadrupedal walking of the bonobo (Pan paniscus). American journal of physical anthropology, 119(1), 37–51. https://doi.org/10.1002/ajpa.10112	Primates	Pan paniscus
	Primates	Pan paniscus
	Primates	Pan paniscus
Winter, D. A. (1991). The biomechanics and motor control of human gait: Normal, elderly and pathological (2nd ed.). University of Waterloo Press.	Primates	Homo sapiens
	Primates	Homo sapiens
	Primates	Homo sapiens
Ren, L., Butler, M., Miller, C., Paxton, H., Schwerda, D., Fischer, M. S., & Hutchinson, J. R. (2008). The movements of limb segments and joints during locomotion in African and Asian elephants. The Journal of experimental biology, 211(Pt 17), 2735–2751. https://doi.org/10.1242/jeb.018820	Proboscidea	Elephas maximus
	Proboscidea	Elephas maximus
	Proboscidea	Loxodonta africana
	Proboscidea	Elephas maximus
	Proboscidea	Loxodonta africana
Schmidt M. (2005). Hind limb proportions and kinematics: are small primates different from other small mammals?. The Journal of experimental biology, 208(Pt 17), 3367–3383. https://doi.org/10.1242/jeb.01781	Primates	Microcebus murinus
	Primates	Eulemur fulvus
	Primates	Saguinus oedipus
	Primates	Saimiri sciureus
Nyakatura, J. A. (2010). On the functional morphology and locomotion of the two-toed sloth (Choloepus didactylus, Xenarthra) [Doctoral dissertation]. Universität Jena.	Pilosa	Choloepus didactylus
	Pilosa	Choloepus didactylus
	Pilosa	Choloepus didactylus
Finestone, E. M., Brown, M. H., Ross, S. R., & Pontzer, H. (2018). Great ape walking kinematics: Implications for hominoid evolution. American journal of physical anthropology, 166(1), 43–55. https://doi.org/10.1002/ajpa.23397	Primates	Pongo spp
	Primates	Pongo spp
	Primates	Pongo spp
	Primates	Pan paniscus
	Primates	Pan paniscus
	Primates	Pan paniscus
	Primates	Gorilla gorilla
	Primates	Gorilla gorilla
	Primates	Gorilla gorilla
Schmidt M. (2005). Quadrupedal locomotion in squirrel monkeys (Cebidae: Saimiri sciureus): a cineradiographic study of limb kinematics and related substrate reaction forces. American journal of physical anthropology, 128(2), 359–370. https://doi.org/10.1002/ajpa.20089	Primates	Saimiri sciureus
	Primates	Saimiri sciureus
	Primates	Saimiri sciureus
Lorke, M., Willen, M., Lucas, K., Beyerbach, M., Wefstaedt, P., Murua Escobar, H., & Nolte, I. (2017). Comparative kinematic gait analysis in young and old Beagle dogs. Journal of veterinary science, 18(4), 521–530. https://doi.org/10.4142/jvs.2017.18.4.521	Carnivora	Canis lupus familiaris
	Carnivora	Canis lupus familiaris
	Carnivora	Canis lupus familiaris
	Carnivora	Canis lupus familiaris
	Carnivora	Canis lupus familiaris
	Carnivora	Canis lupus familiaris
Osbahr, K., & Azumendi, J. L. (2009). Comparación de la cinemática de los miembros de dos especies de roedores histricognatos (Cuniculus taczanowskii y Dinomys branickii). Revista UDCA Actualidad & Divulgación Científica, 12(2), 39–50.	Rodentia	Dinomys branickii
	Rodentia	Cuniculus taczanowskii
Arnold, A. S., Lee, D. V., & Biewener, A. A. (2013). Modulation of joint moments and work in the goat hindlimb with locomotor speed and surface grade. The Journal of experimental biology, 216(Pt 12), 2201–2212. https://doi.org/10.1242/jeb.082495	Artiodactyla	Capra aegagrus hircus
	Artiodactyla	Capra aegagrus hircus
	Artiodactyla	Capra aegagrus hircus
	Artiodactyla	Capra aegagrus hircus
	Artiodactyla	Capra aegagrus hircus
	Artiodactyla	Capra aegagrus hircus
	Artiodactyla	Capra aegagrus hircus
	Artiodactyla	Capra aegagrus hircus
	Artiodactyla	Capra aegagrus hircus
	Artiodactyla	Capra aegagrus hircus
	Artiodactyla	Capra aegagrus hircus
	Artiodactyla	Capra aegagrus hircus
Morales, J. L., Manchado, M., Vivo, J., Galisteo, A. M., Agüera, E., & Miró, F. (1998). Angular kinematic patterns of limbs in elite and riding horses at trot. Equine veterinary journal, 30(6), 528–533. https://doi.org/10.1111/j.2042-3306.1998.tb04529.x	Perissodactyla	Equus ferus caballus
	Perissodactyla	Equus ferus caballus
	Perissodactyla	Equus ferus caballus
	Perissodactyla	Equus ferus caballus
	Perissodactyla	Equus ferus caballus
	Perissodactyla	Equus ferus caballus
DeCamp C. E. (1997). Kinetic and kinematic gait analysis and the assessment of lameness in the dog. The Veterinary clinics of North America. Small animal practice, 27(4), 825–840. https://doi.org/10.1016/s0195-5616(97)50082-9	Carnivora	Canis lupus familiaris
	Carnivora	Canis lupus familiaris
	Carnivora	Canis lupus familiaris
	Carnivora	Canis lupus familiaris
	Carnivora	Canis lupus familiaris
	Carnivora	Canis lupus familiaris
Escobar, A., & Tadich, T. (2006). Caracterización biocinemática, al paso guiado a la mano, del caballo fino chilote. Archivos De Medicina Veterinaria, 38(1), 53–61. https://doi.org/10.4067/S0301-732X2006000100008	Perissodactyla	Equus ferus caballus
	Perissodactyla	Equus ferus caballus
	Perissodactyla	Equus ferus caballus
Cano, M. R., Vivo, J., Miró, F., Morales, J. L., & Galisteo, A. M. (2001). Kinematic characteristics of Andalusian, Arabian and Anglo-Arabian horses: a comparative study. Research in veterinary science, 71(2), 147–153. https://doi.org/10.1053/rvsc.2001.0504	Perissodactyla	Equus ferus caballus
	Perissodactyla	Equus ferus caballus
	Perissodactyla	Equus ferus caballus
Goslow, G. E., Jr, Reinking, R. M., & Stuart, D. G. (1973). The cat step cycle: hind limb joint angles and muscle lengths during unrestrained locomotion. Journal of morphology, 141(1), 1–41. https://doi.org/10.1002/jmor.1051410102	Carnivora	Felis silvestris catus
	Carnivora	Felis silvestris catus
	Carnivora	Felis silvestris catus
Stavrakakis, S. (2014). Biomechanical studies of locomotion in pigs (Doctoral dissertation, Newcastle University).	Artiodactyla	Sus scrofa domestica
	Artiodactyla	Sus scrofa domestica
	Artiodactyla	Sus scrofa domestica
	Artiodactyla	Sus scrofa domestica
Day, L. M., & Jayne, B. C. (2007). Interspecific scaling of the morphology and posture of the limbs during the locomotion of cats (Felidae). The Journal of experimental biology, 210(Pt 4), 642–654. https://doi.org/10.1242/jeb.02703	Carnivora	Felis silvestris catus
	Carnivora	Leptailurus serval
	Carnivora	Leopardus pardalis
	Carnivora	Lynx canadensis
	Carnivora	Panthera pardus
	Carnivora	Acinonyx jubatus
	Carnivora	Puma concolor
	Carnivora	Panthera leo
	Carnivora	Panthera tigris
Clemente, C. J., Dick, T. J. M., Glen, C. L., & Panagiotopoulou, O. (2020). Biomechanical insights into the role of foot pads during locomotion in camelid species. Scientific reports, 10(1), 3856. https://doi.org/10.1038/s41598-020-60795-9	Artiodactyla	Camelus dromedarius
	Artiodactyla	Camelus dromedarius
	Artiodactyla	Camelus dromedarius
https://www.youtube.com/watch?v=g3QdARq5Dm0	Perissodactyla	Tapirus terrestris
https://www.youtube.com/watch?v=kWq9Dset1iQ	Perissodactyla	Tapirus indicus
https://www.youtube.com/watch?v=bZBhgXB2_bU	Perissodactyla	Ceratotherium simum
https://www.youtube.com/watch?v=c00CoAKBAb4	Artiodactyla	Hippopotamus amphibius
https://www.youtube.com/watch?v=7k8M88lCLb0	Artiodactyla	Pudu puda
https://www.youtube.com/watch?v=av_0_jJYKsE	Rodentia	Hydrochoerus hydrochaeris
https://www.youtube.com/watch?v=RxENeC5CAE8	Diprotodontia	Vombatus ursinus
https://www.youtube.com/watch?v=fy-_J5HRlr0	Carnivora	Ailuropoda melanoleuca
https://www.youtube.com/watch?v=V-QShM7PVfI	Carnivora	Ursus maritimus
https://www.youtube.com/watch?v=4pm4UMxkm90	Artiodactyla	Bos primigenius indicus
https://www.youtube.com/watch?v=GWVyzrRaTt4	Cingulata	Dasypus novemcinctus
https://www.youtube.com/watch?v=R5tkldSgTFU	Rodentia	Castor canadensis
http://www.zoobotanicojerez.com/index.php?id=860	Rodentia	Dolichotis patagonum
https://www.youtube.com/watch?v=x-nJRbmhhOU	Pilosa	Myrmecophaga tridactyla
https://www.youtube.com/watch?v=Li0HaHnH7Mg	Artiodactyla	Giraffa camelopardalis
https://www.youtube.com/watch?v=Ni3srFQrJos	Artiodactyla	Giraffa camelopardalis
https://www.youtube.com/watch?v=Pb0F7YOatJ0	Artiodactyla	Camelus bactrianus
https://www.youtube.com/watch?v=Pb0F7YOatJ1	Artiodactyla	Camelus dromedarius
https://www.youtube.com/watch?v=iEqqlhAtSQA	Artiodactyla	Lama glama
https://www.youtube.com/watch?v=zADVhWj51Vg	Artiodactyla	Capreolus capreolus
https://www.youtube.com/watch?v=m4afN4mbK3g	Tubulidentata	Orycteropus afer
https://www.youtube.com/watch?v=z7qk_ZvvZxc	Hyracoidea	Procavia capensis
https://www.youtube.com/watch?v=7bxmQgr3X1Q	Pholidota	Manis tricuspis
https://www.youtube.com/watch?v=w7JB2gP4gXM	Pholidota	Manis javanica
https://www.youtube.com/watch?v=5LabWRzjlf4	Carnivora	Ursus arctos
https://www.youtube.com/watch?v=ggZ8PiULTSM	Perissodactyla	Diceros bicornis
https://www.youtube.com/watch?v=4F0hzklQejU	Proboscidea	Loxodonta africana
https://www.youtube.com/watch?v=gV5HwJNiewA	Proboscidea	Elephas maximus
https://www.youtube.com/watch?v=GHohS6xTFJ4	Primates	Pongo pygmaeus
Bonnan, M. F., Shulman, J., Varadharajan, R., Gilbert, C., Wilkes, M., Horner, A., & Brainerd, E. (2016). Forelimb Kinematics of Rats Using XROMM, with Implications for Small Eutherians and Their Fossil Relatives. PloS one, 11(3), e0149377. https://doi.org/10.1371/journal.pone.0149377. https://www.youtube.com/watch?v=dCsJ_hpdhqI	Rodentia	Rattus norvegicus
	Rodentia	Rattus norvegicus
https://www.youtube.com/watch?v=0XnvkuLuzV8	Carnivora	Canis lupus
https://www.youtube.com/watch?v=C3eEfDXD5lw	Artiodactyla	Bubalus bubalis
https://www.youtube.com/watch?v=Hzt18V3Uaxc	Carnivora	Felis silvestris catus
https://www.youtube.com/watch?v=qHexBb35ens	Carnivora	Felis silvestris catus
https://www.youtube.com/watch?v=ECkDMlr9uo8	Artiodactyla	Sus scrofa
https://www.youtube.com/watch?v=2oMJCbbyiXE	Artiodactyla	Ovis aries
https://www.youtube.com/watch?v=eqBcBsmMQVA	Carnivora	Canis lupus familiaris
https://www.youtube.com/watch?v=eqBcBsmMQVA	Carnivora	Canis lupus familiaris
https://www.youtube.com/watch?v=eqBcBsmMQVA	Carnivora	Canis lupus familiaris
https://www.youtube.com/watch?v=gDKERkbG2gQ	Carnivora	Panthera onca
https://www.youtube.com/watch?v=8fa9qAbNQJ4	Carnivora	Panthera onca
https://www.youtube.com/watch?v=91ET-f7v37c	Carnivora	Panthera onca
https://www.youtube.com/watch?v=mYRZSDXwARw	Carnivora	Acinonyx jubatus
https://www.youtube.com/watch?v=ZkXKZoBXZds	Carnivora	Panthera leo × tigris
https://www.youtube.com/watch?v=hPab1eG09QE	Primates	Papio papio
https://www.youtube.com/watch?v=KAQDv-Balto	Primates	Papio papio
https://www.youtube.com/watch?v=MYe61EN1vLU	Primates	Papio papio
https://www.youtube.com/watch?v=t4zdTn02PWQ	Perissodactyla	Equus caballus
https://www.youtube.com/watch?v=t4zdTn02PWQ	Perissodactyla	Equus caballus
https://www.youtube.com/watch?v=t4zdTn02PWQ	Perissodactyla	Equus caballus
https://www.youtube.com/watch?v=UKHCorep-mE	Carnivora	Panthera leo
https://www.youtube.com/watch?v=0PqcZoZBG_k	Carnivora	Vulpes lagopus
https://www.youtube.com/watch?v=Vn1GswcfQxE	Carnivora	Puma concolor
https://www.youtube.com/watch?v=wGS7We6vFWc	Carnivora	Panthera leo
https://www.youtube.com/watch?v=S0wnvyxIOx0	Carnivora	Panthera tigris
https://www.youtube.com/watch?v=2Npc5QlS6Iw	Primates	Gorilla gorilla
https://www.youtube.com/watch?v=-Khlzm0D49A	Primates	Gorilla gorilla
https://www.youtube.com/watch?v=LWDY7zS7Ic4	Artiodactyla	Capra aegagrus hircus
Muybridge, E. (1979). Muybridge's complete human and animal locomotion: All 781 plates from the Animal locomotion. (A. V. Mozley, Ed.). Dover Publications.	Artiodactyla	Taurotragus oryx
	Artiodactyla	Bos primigenius taurus
	Artiodactyla	Capra aegagrus hircus
	Perissodactyla	Equus ferus caballus
	Artiodactyla	Cervus canadensis
	Carnivora	Canis lupus familiaris
	Carnivora	Canis lupus familiaris
	Proboscidea	Elephas maximus
	Primates	Papio papio
	Carnivora	Procyon lotor
	Artiodactyla	Camelus bactrianus
	Carnivora	Panthera tigris
	Artiodactyla	Sus scrofa domestica
	Carnivora	Panthera pardus
	Rodentia	Hydrochoerus hydrochaeris
	Artiodactyla	Bison bison
	Carnivora	Felis silvestris catus
	Carnivora	Panthera leo
	Carnivora	Panthera leo
	Diprotodontia	Macropus fuliginosus
	Artiodactyla	Eudorcas thomsonii
	Artiodactyla	Lama guanicoe
	Lagomorpha	Lepus europaeus
	Artiodactyla	Cervus elaphus
