# Supplementary material for: Joint Angular Excursions and Angular Range Utilization During Stance‐Phase Locomotion in Terrestrial Mammals: A Comparative Morphofunctional Data Set
Source: J Exp Zool A Ecol Integr Physiol. 2026 Feb 9;345(4):361–76. doi: 10.1002/jez.70069 (PMC13054777; doi:10.1002/jez.70069)
Supplement: Supplementary file 2 — Supporting File 2. [file JEZ-345-361-s001.xlsx]

## Sheet: Sheet1
Supplementary File 2 Title: Locomotor Habit Classification and Justification by Species Description: This file provides detailed classifications of locomotor habits for each of the 182 analyzed mammalian species. For every species, the dataset includes justification for the assigned locomotor category based on morphological traits, behavioral observations, and information derived from the literat…
N°	Order	Specie	Locomotor habit	Justification
1	Metatheria	Monodelphis domestica	Scansorial	Exhibits both arboreal and ground foraging behaviour; agile in trees but primarily uses substrate for movement.
2	Metatheria	Dasyuroides byrnei	Terrestrial	Mainly ground-dwelling marsupial predator, with moderate climbing ability typical of Dasyurids.
3	Rodentia	Galea musteloides	Terrestrial	Repeated individual; same as above.
4	Rodentia	Rattus norvegicus	Scansorial	Highly adaptable generalist, good climber and ground-runner.
5	Lagomorpha	Ochotona rufescens	Terrestrial	Small lagomorph using complex rocky habitats; fast and agile on ground, limited climbing.
6	Hyracoidea	Procavia capensis	Scansorial	Inhabits rocky habitats, skilled climber despite short limbs.
7	Scandentia	Tupaia glis	Arboreal	Small-bodied tree shrew with arboreal habits; occasionally descends to the ground.
8	Primates	Microcebus murinus	Arboreal	Highly arboreal mouse lemur with vertical clinging and leaping, occasional ground movement.
9	Rodentia	Galea musteloides	Terrestrial	Repeated individual; same as above.
10	Rodentia	Galea musteloides	Terrestrial	Repeated individual; same as above.
11	Scandentia	Tupaia glis	Arboreal	Small-bodied tree shrew with arboreal habits; occasionally descends to the ground.
12	Scandentia	Tupaia glis	Arboreal	Small-bodied tree shrew with arboreal habits; occasionally descends to the ground.
13	Primates	Pan paniscus	Arboreal	Bonobos exhibit arboreal quadrupedalism and vertical climbing, but also move bipedally on the ground.
14	Primates	Pan paniscus	Arboreal	Bonobos exhibit arboreal quadrupedalism and vertical climbing, but also move bipedally on the ground.
15	Primates	Pan paniscus	Arboreal	Bonobos exhibit arboreal quadrupedalism and vertical climbing, but also move bipedally on the ground.
16	Primates	Homo sapiens	Terrestrial	Humans are obligate bipeds adapted for terrestrial locomotion and endurance running.
17	Primates	Homo sapiens	Terrestrial	Humans are obligate bipeds adapted for terrestrial locomotion and endurance running.
18	Primates	Homo sapiens	Terrestrial	Humans are obligate bipeds adapted for terrestrial locomotion and endurance running.
19	Primates	Microcebus murinus	Arboreal	Highly arboreal mouse lemur with vertical clinging and leaping, occasional ground movement.
20	Primates	Eulemur fulvus	Arboreal	Brown lemurs are highly arboreal but occasionally descend to the ground for foraging.
21	Primates	Saguinus oedipus	Arboreal	Tamarins are agile arboreal primates adapted to branch-running and leaping.
22	Primates	Saimiri sciureus	Arboreal	Squirrel monkeys are primarily arboreal quadrupeds with occasional terrestrial movement.
23	Primates	Pongo spp	Arboreal	Orangutans are arboreal climbers, but in captivity and disturbed areas show terrestrial quadrupedalism.
24	Primates	Pongo spp	Arboreal	Orangutans are arboreal climbers, but in captivity and disturbed areas show terrestrial quadrupedalism.
25	Primates	Pongo spp	Arboreal	Orangutans are arboreal climbers, but in captivity and disturbed areas show terrestrial quadrupedalism.
26	Primates	Pan paniscus	Arboreal	Bonobos exhibit arboreal quadrupedalism and vertical climbing, but also move bipedally on the ground.
27	Primates	Pan paniscus	Arboreal	Bonobos exhibit arboreal quadrupedalism and vertical climbing, but also move bipedally on the ground.
28	Primates	Pan paniscus	Arboreal	Bonobos exhibit arboreal quadrupedalism and vertical climbing, but also move bipedally on the ground.
29	Primates	Saimiri sciureus	Arboreal	Squirrel monkeys are primarily arboreal quadrupeds with occasional terrestrial movement.
30	Primates	Saimiri sciureus	Arboreal	Squirrel monkeys are primarily arboreal quadrupeds with occasional terrestrial movement.
31	Primates	Saimiri sciureus	Arboreal	Squirrel monkeys are primarily arboreal quadrupeds with occasional terrestrial movement.
32	Rodentia	Dinomys branickii	Terrestrial	Pacarana is mainly ground-dwelling but capable of limited climbing.
33	Diprotodontia	Vombatus ursinus	Terrestrial	Wombats are specialised diggers with burrowing habits, also walk on ground.
34	Carnivora	Ailuropoda melanoleuca	Terrestrial	Giant pandas are primarily terrestrial, but are capable climbers especially when young.
35	Carnivora	Ursus maritimus	Cursorial	Polar bears walk long distances on land/ice and swim efficiently between ice floes.
36	Rodentia	Castor canadensis	Terrestrial	Beavers are strong swimmers and build lodges and canals, but also excavate burrows along waterbanks.
37	Hyracoidea	Procavia capensis	Scansorial	Inhabits rocky habitats, skilled climber despite short limbs.
38	Carnivora	Ursus arctos	Terrestrial	Brown bears are primarily terrestrial quadrupeds with powerful limbs for walking, digging, and swimming. Despite their large size, they retain moderate climbing ability—especially in juveniles or smaller individuals.
39	Rodentia	Rattus norvegicus	Scansorial	Highly adaptable generalist, good climber and ground-runner.
40	Rodentia	Rattus norvegicus	Scansorial	Highly adaptable generalist, good climber and ground-runner.
41	Primates	Papio papio	Terrestrial	Primarily terrestrial quadrupeds, but retain climbing abilities.
42	Primates	Papio papio	Terrestrial	Primarily terrestrial quadrupeds, but retain climbing abilities.
43	Primates	Papio papio	Terrestrial	Primarily terrestrial quadrupeds, but retain climbing abilities.
44	Primates	Papio papio	Terrestrial	Primarily terrestrial quadrupeds, but retain climbing abilities.
45	Rodentia	Hydrochoerus hydrochaeris	Terrestrial	Capybaras are adapted for swimming but also graze on land.
46	Diprotodontia	Macropus fuliginosus	Terrestrial	Western grey kangaroo moves via bipedal saltation and supports itself on forelimbs when feeding.
47	Lagomorpha	Lepus europaeus	Cursorial	Hares have long hindlimbs and are adapted to fast running in open terrain.
48	Carnivora	Canis lupus familiaris	Cursorial	Domestic dogs retain the cursorial adaptations of their wild ancestors, with some variability among breeds.
49	Carnivora	Canis lupus familiaris	Cursorial	Domestic dogs retain the cursorial adaptations of their wild ancestors, with some variability among breeds.
50	Carnivora	Canis lupus familiaris	Cursorial	Domestic dogs retain the cursorial adaptations of their wild ancestors, with some variability among breeds.
51	Carnivora	Canis lupus familiaris	Cursorial	Domestic dogs retain the cursorial adaptations of their wild ancestors, with some variability among breeds.
52	Carnivora	Canis lupus familiaris	Cursorial	Domestic dogs retain the cursorial adaptations of their wild ancestors, with some variability among breeds.
53	Carnivora	Canis lupus familiaris	Cursorial	Domestic dogs retain the cursorial adaptations of their wild ancestors, with some variability among breeds.
54	Rodentia	Cuniculus taczanowskii	Terrestrial	Andean rabbit species with strong digging adaptations, but also ground forager.
55	Carnivora	Canis lupus familiaris	Cursorial	Domestic dogs retain the cursorial adaptations of their wild ancestors, with some variability among breeds.
56	Carnivora	Canis lupus familiaris	Cursorial	Domestic dogs retain the cursorial adaptations of their wild ancestors, with some variability among breeds.
57	Carnivora	Canis lupus familiaris	Cursorial	Domestic dogs retain the cursorial adaptations of their wild ancestors, with some variability among breeds.
58	Carnivora	Canis lupus familiaris	Cursorial	Domestic dogs retain the cursorial adaptations of their wild ancestors, with some variability among breeds.
59	Carnivora	Canis lupus familiaris	Cursorial	Domestic dogs retain the cursorial adaptations of their wild ancestors, with some variability among breeds.
60	Carnivora	Canis lupus familiaris	Cursorial	Domestic dogs retain the cursorial adaptations of their wild ancestors, with some variability among breeds.
61	Carnivora	Felis silvestris catus	Scansorial	Domestic cats retain climbing ability and arboreal agility; jump and perch frequently.
62	Carnivora	Felis silvestris catus	Scansorial	Domestic cats retain climbing ability and arboreal agility; jump and perch frequently.
63	Carnivora	Felis silvestris catus	Scansorial	Domestic cats retain climbing ability and arboreal agility; jump and perch frequently.
64	Carnivora	Felis silvestris catus	Scansorial	Domestic cats retain climbing ability and arboreal agility; jump and perch frequently.
65	Carnivora	Leptailurus serval	Cursorial	Servals are fast runners in grasslands and capable leapers; occasional climbing ability.
66	Carnivora	Leopardus pardalis	Arboreal	Ocelots are proficient climbers that use trees for hunting and rest.
67	Carnivora	Lynx canadensis	Cursorial	Canada lynx move effectively on snow and chase prey, also can climb.
68	Carnivora	Panthera pardus	Scansorial	Leopards are strong climbers and hunters, also travel efficiently on ground.
69	Carnivora	Acinonyx jubatus	Cursorial	Cheetahs are extreme cursorial specialists adapted for sprinting.
70	Carnivora	Puma concolor	Scansorial	Cougars are powerful climbers with terrestrial stalking behaviours.
71	Carnivora	Panthera leo	Cursorial	Lions hunt in open savannas using bursts of speed and group coordination; limited climbing.
72	Carnivora	Panthera tigris	Cursorial	Tigers are strong ground-based stalkers, but can climb and swim efficiently.
73	Rodentia	Hydrochoerus hydrochaeris	Terrestrial	Capybaras are adapted for swimming but also graze on land.
74	Cingulata	Dasypus novemcinctus	Terrestrial	Nine-banded armadillos dig burrows extensively but also forage on the ground.
75	Rodentia	Dolichotis patagonum	Cursorial	Patagonian maras have long limbs and move via fast bounding gaits.
76	Tubulidentata	Orycteropus afer	Terrestrial	Aardvarks are specialised diggers with strong forelimbs and burrow systems.
77	Carnivora	Canis lupus	Cursorial	Wolves are obligate cursorial hunters adapted for long-distance running.
78	Carnivora	Felis silvestris catus	Scansorial	Domestic cats retain climbing ability and arboreal agility; jump and perch frequently.
79	Carnivora	Felis silvestris catus	Scansorial	Domestic cats retain climbing ability and arboreal agility; jump and perch frequently.
80	Carnivora	Canis lupus familiaris	Cursorial	Domestic dogs retain the cursorial adaptations of their wild ancestors, with some variability among breeds.
81	Carnivora	Canis lupus familiaris	Cursorial	Domestic dogs retain the cursorial adaptations of their wild ancestors, with some variability among breeds.
82	Carnivora	Canis lupus familiaris	Cursorial	Domestic dogs retain the cursorial adaptations of their wild ancestors, with some variability among breeds.
83	Carnivora	Panthera onca	Scansorial	Jaguars are strong climbers and swimmers, with terrestrial hunting strategies.
84	Carnivora	Panthera onca	Scansorial	Jaguars are strong climbers and swimmers, with terrestrial hunting strategies.
85	Carnivora	Panthera onca	Scansorial	Jaguars are strong climbers and swimmers, with terrestrial hunting strategies.
86	Carnivora	Acinonyx jubatus	Cursorial	Cheetahs are extreme cursorial specialists adapted for sprinting.
87	Carnivora	Panthera leo × tigris	Cursorial	Hybrids exhibit terrestrial and cursorial traits of both parent species.
88	Carnivora	Panthera leo	Cursorial	Lions hunt in open savannas using bursts of speed and group coordination; limited climbing.
89	Carnivora	Vulpes lagopus	Cursorial	Arctic foxes traverse large snowy terrains and can burrow and climb minor obstacles.
90	Carnivora	Puma concolor	Scansorial	Cougars are powerful climbers with terrestrial stalking behaviours.
91	Carnivora	Panthera leo	Cursorial	Lions hunt in open savannas using bursts of speed and group coordination; limited climbing.
92	Carnivora	Panthera tigris	Cursorial	Tigers are strong ground-based stalkers, but can climb and swim efficiently.
93	Carnivora	Canis lupus familiaris	Cursorial	Domestic dogs retain the cursorial adaptations of their wild ancestors, with some variability among breeds.
94	Carnivora	Canis lupus familiaris	Cursorial	Domestic dogs retain the cursorial adaptations of their wild ancestors, with some variability among breeds.
95	Carnivora	Procyon lotor	Scansorial	Raccoons are agile climbers often foraging in trees, but also use ground routes.
96	Carnivora	Panthera tigris	Cursorial	Tigers are strong ground-based stalkers, but can climb and swim efficiently.
97	Carnivora	Panthera pardus	Scansorial	Leopards are strong climbers and hunters, also travel efficiently on ground.
98	Carnivora	Felis silvestris catus	Scansorial	Domestic cats retain climbing ability and arboreal agility; jump and perch frequently.
99	Carnivora	Panthera leo	Cursorial	Lions hunt in open savannas using bursts of speed and group coordination; limited climbing.
100	Carnivora	Panthera leo	Cursorial	Lions hunt in open savannas using bursts of speed and group coordination; limited climbing.
101	Proboscidea	Elephas maximus	Terrestrial	Asian elephants are large-bodied terrestrial walkers with low-speed endurance locomotion.
102	Proboscidea	Elephas maximus	Terrestrial	Asian elephants are large-bodied terrestrial walkers with low-speed endurance locomotion.
103	Proboscidea	Loxodonta africana	Terrestrial	African elephants are strictly terrestrial and capable of fast walking.
104	Proboscidea	Elephas maximus	Terrestrial	Asian elephants are large-bodied terrestrial walkers with low-speed endurance locomotion.
105	Proboscidea	Loxodonta africana	Terrestrial	African elephants are strictly terrestrial and capable of fast walking.
106	Artiodactyla	Camelus dromedarius	Cursorial	Dromedaries are desert-adapted cursorial mammals capable of efficient long-distance travel.
107	Artiodactyla	Camelus dromedarius	Cursorial	Dromedaries are desert-adapted cursorial mammals capable of efficient long-distance travel.
108	Artiodactyla	Camelus dromedarius	Cursorial	Dromedaries are desert-adapted cursorial mammals capable of efficient long-distance travel.
109	Artiodactyla	Camelus bactrianus	Cursorial	Bactrian camels are adapted for long-distance movement in rocky and arid terrain.
110	Artiodactyla	Camelus dromedarius	Cursorial	Dromedaries are desert-adapted cursorial mammals capable of efficient long-distance travel.
111	Artiodactyla	Lama glama	Cursorial	Llamas are adapted for endurance walking and trotting on uneven terrain.
112	Proboscidea	Elephas maximus	Terrestrial	Asian elephants are large-bodied terrestrial walkers with low-speed endurance locomotion.
113	Artiodactyla	Capra aegagrus hircus	Scansorial	Domestic goats are expert climbers adapted to mountainous terrain, but can run efficiently.
114	Artiodactyla	Capra aegagrus hircus	Scansorial	Domestic goats are expert climbers adapted to mountainous terrain, but can run efficiently.
115	Artiodactyla	Capra aegagrus hircus	Scansorial	Domestic goats are expert climbers adapted to mountainous terrain, but can run efficiently.
116	Artiodactyla	Capra aegagrus hircus	Scansorial	Domestic goats are expert climbers adapted to mountainous terrain, but can run efficiently.
117	Artiodactyla	Capra aegagrus hircus	Scansorial	Domestic goats are expert climbers adapted to mountainous terrain, but can run efficiently.
118	Artiodactyla	Capra aegagrus hircus	Scansorial	Domestic goats are expert climbers adapted to mountainous terrain, but can run efficiently.
119	Artiodactyla	Capra aegagrus hircus	Scansorial	Domestic goats are expert climbers adapted to mountainous terrain, but can run efficiently.
120	Artiodactyla	Capra aegagrus hircus	Scansorial	Domestic goats are expert climbers adapted to mountainous terrain, but can run efficiently.
121	Artiodactyla	Capra aegagrus hircus	Scansorial	Domestic goats are expert climbers adapted to mountainous terrain, but can run efficiently.
122	Artiodactyla	Capra aegagrus hircus	Scansorial	Domestic goats are expert climbers adapted to mountainous terrain, but can run efficiently.
123	Artiodactyla	Capra aegagrus hircus	Scansorial	Domestic goats are expert climbers adapted to mountainous terrain, but can run efficiently.
124	Artiodactyla	Capra aegagrus hircus	Scansorial	Domestic goats are expert climbers adapted to mountainous terrain, but can run efficiently.
125	Perissodactyla	Equus ferus caballus	Cursorial	Domestic horses are obligate cursorial mammals with extreme specialisations for high-speed endurance running. They possess elongated distal limbs, reduced lateral digits, and strong axial stability—all traits of highly adapted runners on firm ground.
126	Perissodactyla	Equus ferus caballus	Cursorial	Domestic horses are obligate cursorial mammals with extreme specialisations for high-speed endurance running. They possess elongated distal limbs, reduced lateral digits, and strong axial stability—all traits of highly adapted runners on firm ground.
127	Perissodactyla	Equus ferus caballus	Cursorial	Domestic horses are obligate cursorial mammals with extreme specialisations for high-speed endurance running. They possess elongated distal limbs, reduced lateral digits, and strong axial stability—all traits of highly adapted runners on firm ground.
128	Perissodactyla	Equus ferus caballus	Cursorial	Domestic horses are obligate cursorial mammals with extreme specialisations for high-speed endurance running. They possess elongated distal limbs, reduced lateral digits, and strong axial stability—all traits of highly adapted runners on firm ground.
129	Perissodactyla	Equus ferus caballus	Cursorial	Domestic horses are obligate cursorial mammals with extreme specialisations for high-speed endurance running. They possess elongated distal limbs, reduced lateral digits, and strong axial stability—all traits of highly adapted runners on firm ground.
130	Perissodactyla	Equus ferus caballus	Cursorial	Domestic horses are obligate cursorial mammals with extreme specialisations for high-speed endurance running. They possess elongated distal limbs, reduced lateral digits, and strong axial stability—all traits of highly adapted runners on firm ground.
131	Perissodactyla	Equus ferus caballus	Cursorial	Domestic horses are obligate cursorial mammals with extreme specialisations for high-speed endurance running. They possess elongated distal limbs, reduced lateral digits, and strong axial stability—all traits of highly adapted runners on firm ground.
132	Perissodactyla	Equus ferus caballus	Cursorial	Domestic horses are obligate cursorial mammals with extreme specialisations for high-speed endurance running. They possess elongated distal limbs, reduced lateral digits, and strong axial stability—all traits of highly adapted runners on firm ground.
133	Perissodactyla	Equus ferus caballus	Cursorial	Domestic horses are obligate cursorial mammals with extreme specialisations for high-speed endurance running. They possess elongated distal limbs, reduced lateral digits, and strong axial stability—all traits of highly adapted runners on firm ground.
134	Perissodactyla	Equus ferus caballus	Cursorial	Domestic horses are obligate cursorial mammals with extreme specialisations for high-speed endurance running. They possess elongated distal limbs, reduced lateral digits, and strong axial stability—all traits of highly adapted runners on firm ground.
135	Perissodactyla	Equus ferus caballus	Cursorial	Domestic horses are obligate cursorial mammals with extreme specialisations for high-speed endurance running. They possess elongated distal limbs, reduced lateral digits, and strong axial stability—all traits of highly adapted runners on firm ground.
136	Perissodactyla	Equus ferus caballus	Cursorial	Domestic horses are obligate cursorial mammals with extreme specialisations for high-speed endurance running. They possess elongated distal limbs, reduced lateral digits, and strong axial stability—all traits of highly adapted runners on firm ground.
137	Artiodactyla	Sus scrofa domestica	Terrestrial	Domestic pigs are ground-based generalists capable of running but primarily walk and forage on land.
138	Artiodactyla	Sus scrofa domestica	Terrestrial	Domestic pigs are ground-based generalists capable of running but primarily walk and forage on land.
139	Artiodactyla	Sus scrofa domestica	Terrestrial	Domestic pigs are ground-based generalists capable of running but primarily walk and forage on land.
140	Artiodactyla	Sus scrofa domestica	Terrestrial	Domestic pigs are ground-based generalists capable of running but primarily walk and forage on land.
141	Perissodactyla	Tapirus terrestris	Terrestrial	Tapirs are mainly terrestrial forest-dwellers capable of moderate-speed movement.
142	Perissodactyla	Tapirus indicus	Terrestrial	Malayan tapirs prefer dense tropical forests and are capable swimmers.
143	Perissodactyla	Ceratotherium simum	Terrestrial	White rhinoceroses are heavy terrestrial grazers capable of fast running over short distances.
144	Artiodactyla	Hippopotamus amphibius	Terrestrial	Hippopotamuses are aquatic grazers that move efficiently underwater and walk on land.
145	Artiodactyla	Pudu puda	Scansorial	Pudus inhabit dense forests and are agile over rough, forested terrain.
146	Artiodactyla	Bos primigenius indicus	Terrestrial	Zebu cattle are large grazers with terrestrial habits and moderate cursorial ability.
147	Artiodactyla	Giraffa camelopardalis	Cursorial	Giraffes use long-limbed gaits to walk and gallop; adapted to open savanna locomotion.
148	Artiodactyla	Giraffa camelopardalis	Cursorial	Giraffes use long-limbed gaits to walk and gallop; adapted to open savanna locomotion.
149	Artiodactyla	Capreolus capreolus	Cursorial	Roe deer are agile and capable of swift terrestrial movements through complex terrain.
150	Perissodactyla	Diceros bicornis	Terrestrial	Black rhinos are solitary browsers adapted to terrestrial movement with running capacity.
151	Proboscidea	Loxodonta africana	Terrestrial	African elephants are strictly terrestrial and capable of fast walking.
152	Proboscidea	Elephas maximus	Terrestrial	Asian elephants are large-bodied terrestrial walkers with low-speed endurance locomotion.
153	Artiodactyla	Bubalus bubalis	Terrestrial	Water buffaloes are large-bodied terrestrial grazers that prefer marshy, wet environments.
154	Artiodactyla	Sus scrofa	Terrestrial	Domestic pigs are ground-based generalists capable of running but primarily walk and forage on land.
155	Artiodactyla	Ovis aries	Cursorial	Domestic sheep are agile on rocky slopes and adapted for both running and climbing.
156	Perissodactyla	Equus caballus	Cursorial	Horses are obligate cursorial grazers adapted for efficient running in open environments.
157	Perissodactyla	Equus caballus	Cursorial	Horses are obligate cursorial grazers adapted for efficient running in open environments.
158	Perissodactyla	Equus caballus	Cursorial	Horses are obligate cursorial grazers adapted for efficient running in open environments.
159	Artiodactyla	Capra aegagrus hircus	Scansorial	Domestic goats are expert climbers adapted to mountainous terrain, but can run efficiently.
160	Artiodactyla	Taurotragus oryx	Cursorial	Elands are large antelope with cursorial adaptations for running in savannas.
161	Artiodactyla	Bos primigenius taurus	Terrestrial	Domestic cattle are ground-based grazers with modest cursorial ability.
162	Artiodactyla	Capra aegagrus hircus	Scansorial	Domestic goats are expert climbers adapted to mountainous terrain, but can run efficiently.
163	Perissodactyla	Equus ferus caballus	Cursorial	Domestic horses are obligate cursorial mammals with extreme specialisations for high-speed endurance running. They possess elongated distal limbs, reduced lateral digits, and strong axial stability—all traits of highly adapted runners on firm ground.
164	Artiodactyla	Cervus canadensis	Cursorial	Elk (wapiti) are strong runners in forests and plains, with some climbing capacity.
165	Artiodactyla	Camelus bactrianus	Cursorial	Bactrian camels are adapted for long-distance movement in rocky and arid terrain.
166	Artiodactyla	Sus scrofa domestica	Terrestrial	Domestic pigs are ground-based generalists capable of running but primarily walk and forage on land.
167	Artiodactyla	Bison bison	Cursorial	Bison are powerful grazers with strong limb bones and can run at high speeds.
168	Artiodactyla	Eudorcas thomsonii	Cursorial	Thomson’s gazelles are lightweight antelopes adapted for speed and agility on open plains.
169	Artiodactyla	Lama guanicoe	Cursorial	Guanacos are South American camelids with adaptations for endurance walking in mountains.
170	Artiodactyla	Cervus elaphus	Cursorial	Red deer are strong runners and adapted to forested and open terrain.
171	Pilosa	Choloepus didactylus	Arboreal	Two-toed sloths are slow arboreal mammals with suspensory locomotion in trees.
172	Pilosa	Choloepus didactylus	Arboreal	Two-toed sloths are slow arboreal mammals with suspensory locomotion in trees.
173	Pilosa	Choloepus didactylus	Arboreal	Two-toed sloths are slow arboreal mammals with suspensory locomotion in trees.
174	Primates	Gorilla gorilla	Terrestrial	Gorillas are mainly ground-dwelling knuckle-walkers but can climb when needed.
175	Primates	Gorilla gorilla	Terrestrial	Gorillas are mainly ground-dwelling knuckle-walkers but can climb when needed.
176	Primates	Gorilla gorilla	Terrestrial	Gorillas are mainly ground-dwelling knuckle-walkers but can climb when needed.
177	Pilosa	Myrmecophaga tridactyla	Terrestrial	Giant anteaters walk with specialised claws and dig for insects; obligate terrestrial.
178	Pholidota	Manis tricuspis	Scansorial	African pangolins climb trees and burrow for termites; dual adaptations.
179	Pholidota	Manis javanica	Scansorial	Asian pangolins are forest dwellers with adaptations for tree climbing and digging.
180	Primates	Pongo pygmaeus	Arboreal	Orangutans are highly adapted for arboreal locomotion, using quadrumanous climbing, suspension, and cautious brachiation through the forest canopy. However, on the ground—particularly in disturbed habitats or captivity—they exhibit fist-walking or slow terrestrial quadrupedalism.
181	Primates	Gorilla gorilla	Terrestrial	Gorillas are mainly ground-dwelling knuckle-walkers but can climb when needed.
182	Primates	Gorilla gorilla	Terrestrial	Gorillas are mainly ground-dwelling knuckle-walkers but can climb when needed.
