# Supplementary material for: Joint Angular Excursions and Angular Range Utilization During Stance‐Phase Locomotion in Terrestrial Mammals: A Comparative Morphofunctional Data Set
Source: J Exp Zool A Ecol Integr Physiol. 2026 Feb 9;345(4):361–76. doi: 10.1002/jez.70069 (PMC13054777; doi:10.1002/jez.70069)
Supplement: Supplementary file 3 — Supporting_File 3. [file JEZ-345-361-s004.xlsx]

## Sheet: Hoja1
Supplementary File 3 Title: Joint Excursion, Total Angular Excursion, Angular Efficiency Data Description: This file contains processed data for joint angular excursion (JAE), total angular excursion (TAE), and angular excursion efficiency (%) for the forelimb and hindlimb joints of 182 mammalian species. Measurements are reported for the shoulder, elbow, wrist, hip, knee, and ankle, and are cate…
ID	Order	Specie	Posture	Body mass (Kg)	Body mass ln	Body mass	Top speed	Locomotor Habit	Shoulder TD (°)	Shoulder MS (°)	Shoulder TO (°)	Elbow TD (°)	Elbow MS (°)	Elbow TO (°)	Wrist TD (°)	Wrist MS (°)	Wrist TO (°)	TAE FL (°)	∑ RoM FL (°)	FL Angular Excursion Efficiency(%)	Hip TD (°)	Hip MS (°)	Hip TO (°)	Knee TD (°)	Knee MS (°)	Knee TO (°)	Ankle TD (°)	Ankle MS (°)	Ankle TO (°)	TAE HL (°)	∑ RoM HL (°)	HL Angular Excursion Efficiency(%)	Shoulder Angular Excursion (°)	Elbow Angular Excursion (°)	Wrist Angular Excursion (°)	Hip Angular Excursion (°)	Knee Angular Excursion (°)	Ankle Angular Excursion (°)	Relation ∑RoM FL/∑RoM HL	Relation TAE FL /TAE HL	Shoulder Relative Angular Excursion (%)	Elbow Relative Angular Excursion (%)	Wrist Relative Angular Excursion (%)	Hip Relative Angular Excursion (%)	Knee Relative Angular Excursion (%)	Ankle Relative Angular Excursion (%)	Stride lenght (m)	Stride Length norm
1	Metatheria	Monodelphis domestica	Plantigrade	0.092	-2.38597	Small	Slow	Scansorial	100	60	70	85	65	95	195	250	180		140		40	70	15	90	70	100	90	60	100	83	125	66.4	40	30	70	55	30	40	1.12		28.5714	21.4286	50	44	24	32	0.118	0.261388
2	Metatheria	Dasyuroides byrnei	Plantigrade	0.145	-1.93102	Small	Slow	Terrestrial	73	53	60	70	60	80	195	235	190		85		30	40	60	60	40	45	70	60	85		75		20	20	45	30	20	25	1.13333		23.5294	23.5294	52.9412	40	26.6667	33.3333	0.094	0.178925
3	Rodentia	Galea musteloides	Plantigrade	0.3	-1.20397	Small	Slow	Terrestrial	100	85	90	95	80	110	180	200	170		75		40	80	110	65	70	85	55	60	100	75	135	55.5556	15	30	30	70	20	45	0.555556		20	40	40	51.8519	14.8148	33.3333	0.1774	0.265
4	Rodentia	Rattus norvegicus	Plantigrade	0.35	-1.04982	Small	Slow	Scansorial	100	70	80	80	70	105	190	240	160		145		50	80	100	85	65	70	85	75	110	76	105	72.381	30	35	80	50	20	35	1.38095		20.6897	24.1379	55.1724	47.619	19.0476	33.3333	0.15	0.212848
5	Lagomorpha	Ochotona rufescens	Plantigrade	0.25	-1.38629	Small	Slow	Terrestrial	105	90	80	90	80	90	195	210	180		65		67	70	75	85	70	60	90	75	105		63		25	10	30	8	25	30	1.03175		38.4615	15.3846	46.1538	12.6984	39.6825	47.619	0.1088	0.172709
6	Hyracoidea	Procavia capensis	Plantigrade	1.2	0.182322	Medium	Slow	Scansorial	112	90	95	88	90	110	170	165	160		54		45	80	105	85	35	45	105	80	125		155		22	22	10	60	50	45	0.348387		40.7407	40.7407	18.5185	38.7097	32.2581	29.0323	0.35	0.329363
7	Scandentia	Tupaia glis	Plantigrade	0.18	-1.7148	Small	Slow	Arboreal	125	75	85	85	65	130	165	230	155		190		35	100	140	65	70	135	55	75	130	79	250	31.6	50	65	75	105	70	75	0.76		26.3158	34.2105	39.4737	42	28	30	0.1072	0.189862
8	Primates	Microcebus murinus	Plantigrade	0.1	-2.30259	Small	Slow	Arboreal	105	65	67	67	55	95	175	220	210		125		30	80	110	75	80	100	105	90	120	76	135	56.2963	40	40	45	80	25	30	0.925926		32	32	36	59.2593	18.5185	22.2222	0.1799	0.387583
9	Rodentia	Galea musteloides	Plantigrade	0.1398	-1.96754	Small	Slow	Terrestrial	85	70	60	70	60	90	180	200	170	76.7	85	90.2353	30	80	110	50	55	60	55	45	100	87.5	145	60.3448	25	30	30	80	10	55	0.586207	0.876571	29.4118	35.2941	35.2941	55.1724	6.89655	37.931	0.1774	0.34181
10	Rodentia	Galea musteloides	Plantigrade	0.2066	-1.57697	Small	Slow	Terrestrial	90	70	80	80	70	120	180	200	170	75.6	100	75.6	35	80	115	55	60	75	68	70	110	80.9	142	56.9718	20	50	30	80	20	42	0.704225	0.934487	20	50	30	56.338	14.0845	29.5775	0.1774	0.300084
11	Scandentia	Tupaia glis	Plantigrade	0.151	-1.89048	Small	Slow	Arboreal	115	70	80	100	60	130	165	230	155	104.4	190	54.9474	40	90	150	70	50	120	60	70	130	89.6	250	35.84	45	70	75	110	70	70	0.76	1.16518	23.6842	36.8421	39.4737	44	28	28	0.1072	0.201312
12	Scandentia	Tupaia glis	Plantigrade	0.21	-1.56065	Small	Slow	Arboreal	120	70	70	90	60	110	165	230	155	97.3	175	55.6	35	80	140	70	80	120	70	60	110	90.8	205	44.2927	50	50	75	105	50	50	0.853659	1.07159	28.5714	28.5714	42.8571	51.2195	24.3902	24.3902	0.1072	0.180352
13	Primates	Pan paniscus	Plantigrade	37.2	3.61631	Large	Medium	Arboreal													60	70	90	120	90	65	75	50	60		110					30	55	25						27.2727	50	22.7273	0.3908	0.117069
14	Primates	Pan paniscus	Plantigrade	26.3	3.26957	Medium	Medium	Arboreal													70	85	110	130	105	95	85	60	70		100					40	35	25						40	35	25	0.44	0.147957
15	Primates	Pan paniscus	Plantigrade	28.2	3.33932	Medium	Medium	Arboreal													80	100	125	140	118	105	100	68	75		112					45	35	32						40.1786	31.25	28.5714	0.404	0.132729
16	Primates	Homo sapiens	Plantigrade	90	4.49981	Large	Slow	Terrestrial													155	175	175	170	165	135	85	80	90		65					20	35	10						30.7692	53.8462	15.3846	1.01	0.225376
17	Primates	Homo sapiens	Plantigrade	80	4.38203	Large	Slow	Terrestrial													160	180	185	175	170	140	90	85	100		75					25	35	15						33.3333	46.6667	20	1.01	0.2344
18	Primates	Homo sapiens	Plantigrade	60	4.09434	Large	Slow	Terrestrial													165	185	195	180	175	150	95	90	110		80					30	30	20						37.5	37.5	25	1.01	0.257991
19	Primates	Microcebus murinus	Plantigrade	0.11	-2.20727	Small	Slow	Arboreal													43	80	113	88	75	92	115	95	125	76	117	64.9573				70	17	30						59.8291	14.5299	25.641	0.1799	0.375463
20	Primates	Eulemur fulvus	Plantigrade	3	1.09861	Medium	Slow	Arboreal													56	110	145	86	85	120	111	95	133	75	162	46.2963				89	35	38						54.9383	21.6049	23.4568	0.8268	0.573271
21	Primates	Saguinus oedipus	Plantigrade	0.52	-0.653926	Small	Medium	Arboreal													51	100	155	89	80	114	109	60	97	77	187	41.1765				104	34	49						55.615	18.1818	26.2032	0.5128	0.637696
22	Primates	Saimiri sciureus	Plantigrade	1.1	0.0953102	Medium	Slow	Arboreal													70	80	130	132	100	110	140	120	117	73	115	63.4783				60	32	23						52.1739	27.8261	20	0.4566	0.442322
23	Primates	Pongo spp	Plantigrade	57.3	4.0483	Large	Slow	Arboreal	80	60	45	165	170	180	155	175	150		75		73	93	110	155	130	110	110	85	100		107		35	15	25	37	45	25	0.700935		46.6667	20	33.3333	34.5794	42.0561	23.3645	0.7773	0.201622
24	Primates	Pongo spp	Plantigrade	40.5	3.7013	Large	Slow	Arboreal	70	50	35	160	165	170	150	170	145		70		70	90	100	150	125	108	100	80	90		92		35	10	25	30	42	20	0.76087		50	14.2857	35.7143	32.6087	45.6522	21.7391	0.7773	0.226345
25	Primates	Pongo spp	Plantigrade	81.6	4.40183	Large	Slow	Arboreal	90	70	55	170	180	190	160	180	160		75		75	95	120	160	135	115	120	90	110		120		35	20	20	45	45	30	0.625		46.6667	26.6667	26.6667	37.5	37.5	25	0.7773	0.179209
26	Primates	Pan paniscus	Plantigrade	35.05	3.55678	Large	Medium	Arboreal	100	70	55	155	170	165	170	175	160		75		70	87	95	165	145	115	100	90	95		85		45	15	15	25	50	10	0.882353		60	20	20	29.4118	58.8235	11.7647	0.404	0.123448
27	Primates	Pan paniscus	Plantigrade	18.9	2.93916	Medium	Medium	Arboreal	95	65	50	150	160	160	165	170	165		60		65	85	90	160	140	110	90	80	85		85		45	10	5	25	50	10	0.705882		75	16.6667	8.33333	29.4118	58.8235	11.7647	0.404	0.151668
28	Primates	Pan paniscus	Plantigrade	48.3	3.87743	Large	Medium	Arboreal	105	85	70	170	190	170	175	180	150		85		72	90	110	170	150	130	105	100	100		83		35	20	30	38	40	5	1.0241		41.1765	23.5294	35.2941	45.7831	48.1928	6.0241	0.404	0.110934
29	Primates	Saimiri sciureus	Plantigrade	0.85	-0.162519	Small	Slow	Arboreal	127	100	93	122	110	126	188	220	199	74	82	90.2439	61	95	120	122	90	98	114	90	107	75	115	65.2174	34	16	32	59	32	24	0.713043	0.986667	41.4634	19.5122	39.0244	51.3043	27.8261	20.8696	0.4566	0.482018
30	Primates	Saimiri sciureus	Plantigrade	1.05	0.0487902	Medium	Slow	Arboreal	156	100	115	142	110	137	199	220	225	74	114	64.9123	78	95	140	141	90	121	161	90	129	75	184	40.7609	56	32	26	62	51	71	0.619565	0.986667	49.1228	28.0702	22.807	33.6957	27.7174	38.587	0.4566	0.449234
31	Primates	Saimiri sciureus	Plantigrade	0.95	-0.0512933	Small	Slow	Arboreal	140	100	106	135	110	132	194	220	212	74	91	81.3187	70	95	130	132	90	110	140	90	117	75	152	49.3421	40	25	26	60	42	50	0.598684	0.986667	43.956	27.4725	28.5714	39.4737	27.6316	32.8947	0.4566	0.464474
32	Rodentia	Dinomys branickii	Plantigrade	12.5	2.52573	Medium	Slow	Terrestrial	150	100	110	123	140	165	225	140	100		217		105	90	110	100	80	65	65	60	90		85	0	50	42	125	20	35	30	2.55294		23.0415	19.3548	57.6037	23.5294	41.1765	35.2941	0.21	0.0904863
33	Diprotodontia	Vombatus ursinus	Plantigrade	25	3.21888	Medium	Medium	Terrestrial	90	60	45	119	123	156	154	123	157	77.1	116	66.4655	30	42	79	131	97	101	71	54	102	63.7	131	48.626	45	37	34	49	34	48	0.885496	1.21036	38.7931	31.8966	29.3103	37.4046	25.9542	36.6412	0.72	0.246237
34	Carnivora	Ailuropoda melanoleuca	Plantigrade	125	4.82831	Very large	Slow	Terrestrial	111	66	34	153	129	167	142	117	99	61.6	158	38.9873	67	58	128	153	114	163	101	68	74	49.6	152	32.6316	77	38	43	70	49	33	1.03947	1.24194	48.7342	24.0506	27.2152	46.0526	32.2368	21.7105	1.4	0.28
35	Carnivora	Ursus maritimus	Plantigrade	450	6.10925	Very large	Medium	Cursorial	97	60	56	149	144	147	134	105	132	53.4	75	71.2	47	84.4	94	130	146.2	123	100	76	87	48.4	94.2	51.38	41	5	29	47	23.2	24	0.796178	1.10331	54.6667	6.66667	38.6667	49.8938	24.6285	25.4777	1.49	0.194438
36	Rodentia	Castor canadensis	Plantigrade	21.5	3.06805	Medium	Fast	Terrestrial	108	47	48	99	110	120	153	148	164	70.7	98	72.1429	86	51	62	148	93	63	127	55	72	53.5	192	27.8646	61	21	16	35	85	72	0.510417	1.3215	62.2449	21.4286	16.3265	18.2292	44.2708	37.5	0.65	0.233758
37	Hyracoidea	Procavia capensis	Plantigrade	4.5	1.50408	Medium	Slow	Scansorial	90	68	31	112	118	134	182	202	206	78.7	105	74.9524	46	54	94	111	91	67	75	81	78	65	98	66.3265	59	22	24	48	44	6	1.07143	1.21077	56.1905	20.9524	22.8571	48.9796	44.898	6.12245	0.35	0.211997
38	Carnivora	Ursus arctos	Plantigrade	550	6.30992	Very large	Fast	Terrestrial	73	46	55	125	121	150	230	244	287	41.3	113	36.5487	64	75	90	140	133	119	87	97	109	45.1	69	65.3623	27	29	57	26	21	22	1.63768	0.915743	23.8938	25.6637	50.4425	37.6812	30.4348	31.8841	2.16	0.263633
39	Rodentia	Rattus norvegicus	Plantigrade	0.325	-1.12393	Small	Slow	Scansorial	67	34	21	86	92	110	190	244	250	48.2	130	37.0769	89	68	45	80	94	63	80	78	88	72	85	84.7059	46	24	60	44	31	10	1.52941	0.669444	35.3846	18.4615	46.1538	51.7647	36.4706	11.7647	0.15	0.218171
40	Rodentia	Rattus norvegicus	Plantigrade	0.375	-0.980829	Small	Slow	Scansorial	104	70	21	113	130	110	173	233	246	66.1	176	37.5568	17	15	58	82	70	86	80	72	98	52.3	85	61.5294	83	20	73	43	16	26	2.07059	1.26386	47.1591	11.3636	41.4773	50.5882	18.8235	30.5882	0.17	0.235743
41	Primates	Papio papio	Plantigrade	19	2.94444	Medium	Medium	Terrestrial	92	68	55	148	165	175	182	216	208	42.2	98	43.0612	44	72	90	137	135	123	108	104	137	65.2	93	70.1075	37	27	34	46	14	33	1.05376	0.647239	37.7551	27.551	34.6939	49.4624	15.0538	35.4839	0.93	0.348523
42	Primates	Papio papio	Plantigrade	30	3.4012	Large	Medium	Terrestrial	111	66	51	184	144	163	225	253	190	64.9	163	39.816	53	64	105	143	123	157	111	108	128	49.6	106	46.7925	60	40	63	52	34	20	1.53774	1.30847	36.8098	24.5399	38.6503	49.0566	32.0755	18.8679	0.61	0.196316
43	Primates	Papio papio	Plantigrade	30	3.4012	Large	Medium	Terrestrial	103	80	63	150	149	180	218	237	197	62.6	111	56.3964	54	67	114	146	117	130	108	98	115	64.8	106	61.1321	40	31	40	60	29	17	1.04717	0.966049	36.036	27.9279	36.036	56.6038	27.3585	16.0377	1.05	0.337921
44	Primates	Papio papio	Plantigrade	30	3.4012	Large	Medium	Terrestrial	91	59	42	147	142	123	198	141	128	49.5	143	34.6154	64	60	104	149	113	121	105	82	108	59.5	106	56.1321	49	24	70	44	36	26	1.34906	0.831933	34.2657	16.7832	48.951	41.5094	33.9623	24.5283	0.4627	0.148911
45	Rodentia	Hydrochoerus hydrochaeris	Plantigrade	50	3.91202	Large	Slow	Terrestrial	57	72	42	106	133	123	173	223	165	50	115	43.4783	43	52	83	136	110	119	91	140	124	48	115	41.7391	30	27	58	40	26	49	1	1.04167	26.087	23.4783	50.4348	34.7826	22.6087	42.6087	0.7508	0.203798
46	Diprotodontia	Macropus fuliginosus	Plantigrade	35	3.55535	Large	Fast	Terrestrial	79	81	63	121	122	131	208	224	231	28.2	51	55.2941	26	27	42	116	106	90	79	64	71	24	57	42.1053	18	10	23	16	26	15	0.894737	1.175	35.2941	19.6078	45.098	28.0702	45.614	26.3158	0.5456	0.166796
47	Lagomorpha	Lepus europaeus	Plantigrade	6.5	1.8718	Medium	Fast	Cursorial	90	33	77	130	118	153	260	270	149	42.7	213	20.0469	32	24	72	137	116	100	153	130	138	59.8	108	55.3704	57	35	121	48	37	23	1.97222	0.714047	26.7606	16.4319	56.8075	44.4444	34.2593	21.2963	1.05	0.562624
48	Carnivora	Canis lupus familiaris	Digitigrade	18.3	2.9069	Medium	Fast	Cursorial	112.5	107.5	105	155	157.5	182.5	200	202.5	130		107.5		97	109	127	150.5	145	150	152	139	182		78.5		7.5	27.5	72.5	30	5.5	43	1.36943		6.97674	25.5814	67.4419	38.2166	7.00637	54.7771	0.3242	0.123026
49	Carnivora	Canis lupus familiaris	Digitigrade	18.3	2.9069	Medium	Fast	Cursorial	110	105	104	150	155	180	195	200	125		111		95	108	123	149.5	140	147	147	137	177		77.5		6	30	75	28	9.5	40	1.43226		5.40541	27.027	67.5676	36.129	12.2581	51.6129	0.3242	0.123026
50	Carnivora	Canis lupus familiaris	Digitigrade	18.3	2.9069	Medium	Fast	Cursorial	107.5	102.5	103	145	152.5	177.5	190	197.5	120		115		93	107	119	148.5	135	144	142	135	172		76.5		5	32.5	77.5	26	13.5	37	1.50327		4.34783	28.2609	67.3913	33.9869	17.6471	48.366	0.3242	0.123026
51	Carnivora	Canis lupus familiaris	Digitigrade	15.5	2.74084	Medium	Fast	Cursorial	111.5	110	105.5	155	157.5	177.5	200	197.5	130		98.5		102	112	123	150.5	145	145	152	142	182		66.5		6	22.5	70	21	5.5	40	1.4812		6.09137	22.8426	71.066	31.5789	8.27068	60.1504	0.3947	0.158303
52	Carnivora	Canis lupus familiaris	Digitigrade	15.5	2.74084	Medium	Fast	Cursorial	109	107.5	103	150	155	175	195	195	127.5		98.5		99	109.5	120	149.5	140	142	147	137	177		70.5		6	25	67.5	21	9.5	40	1.39716		6.09137	25.3807	68.5279	29.7872	13.4752	56.7376	0.3947	0.158303
53	Carnivora	Canis lupus familiaris	Digitigrade	15.5	2.74084	Medium	Fast	Cursorial	106.5	103.5	100.5	145	152.5	172.5	190	192.5	125		101		96	107	117	148.5	135	139	142	132	172		74.5		6	27.5	67.5	21	13.5	40	1.3557		5.94059	27.2277	66.8317	28.1879	18.1208	53.6913	0.3947	0.158303
54	Rodentia	Cuniculus taczanowskii	Digitigrade	6.5	1.8718	Medium	Slow	Terrestrial	140	100	90	100	110	140	225	100	125		215		90	70	110	105	60	70	130	90	90		125		50	40	125	40	45	40	1.72		23.2558	18.6047	58.1395	32	36	32	0.17	0.0910915
55	Carnivora	Canis lupus familiaris	Digitigrade	30	3.4012	Large	Fast	Cursorial													105	115	140	147	145	125	145	150	155		67					35	22	10						52.2388	32.8358	14.9254	0.65	0.209189
56	Carnivora	Canis lupus familiaris	Digitigrade	30	3.4012	Large	Fast	Cursorial													110	120	135	142	140	120	140	145	150		57					25	22	10						43.8596	38.5965	17.5439	0.65	0.209189
57	Carnivora	Canis lupus familiaris	Digitigrade	30	3.4012	Large	Fast	Cursorial													115	125	130	137	135	115	135	140	145		47					15	22	10						31.9149	46.8085	21.2766	0.65	0.209189
58	Carnivora	Canis lupus familiaris	Digitigrade	30	3.4012	Large	Fast	Cursorial													107	117	133	145	137	137	138	143	165		61					26	8	27						42.623	13.1148	44.2623	0.65	0.209189
59	Carnivora	Canis lupus familiaris	Digitigrade	30	3.4012	Large	Fast	Cursorial													110	120	130	142	135	135	135	138	160		52					20	7	25						38.4615	13.4615	48.0769	0.65	0.209189
60	Carnivora	Canis lupus familiaris	Digitigrade	30	3.4012	Large	Fast	Cursorial													113	123	127	139	133	133	132	133	155		43					14	6	23						32.5581	13.9535	53.4884	0.65	0.209189
61	Carnivora	Felis silvestris catus	Digitigrade	2.5	0.916291	Medium	Medium	Scansorial													60	80	100	110	100	115	115	118	130		70					40	15	15						57.1429	21.4286	21.4286	0.2655	0.195622
62	Carnivora	Felis silvestris catus	Digitigrade	2.5	0.916291	Medium	Medium	Scansorial													80	70	100	105	90	115	95	90	120		85					30	25	30						35.2941	29.4118	35.2941	0.3011	0.221852
63	Carnivora	Felis silvestris catus	Digitigrade	2.5	0.916291	Medium	Medium	Scansorial													25	60	90	100	80	90	120	70	120		135					65	20	50						48.1481	14.8148	37.037	0.46	0.338931
64	Carnivora	Felis silvestris catus	Digitigrade	3.7	1.30833	Medium	Medium	Scansorial				129	127	127	184	176	176		10					130	115	110	118	114	155		61			2	8		20	41	0.163934			20	80		32.7869	67.2131	0.5445	0.352044
65	Carnivora	Leptailurus serval	Digitigrade	8.5	2.14007	Medium	Fast	Cursorial				132	137	137	183	169	169		19					134	118	113	124	117	155		59			5	14		21	38	0.322034			26.3158	73.6842		35.5932	64.4068	0.7869	0.385579
66	Carnivora	Leopardus pardalis	Digitigrade	9.4	2.24071	Medium	Fast	Arboreal				109	111	111	181	173	173		10					132	116	111	134	123	155		53			2	8		21	32	0.188679			20	80		39.6226	60.3774	0.6683	0.316662
67	Carnivora	Lynx canadensis	Digitigrade	11	2.3979	Medium	Fast	Cursorial				129	110	110	177	161	161		35					127	107	102	119	119	155		61			19	16		25	36	0.57377			54.2857	45.7143		40.9836	59.0164	0.7686	0.345597
68	Carnivora	Panthera pardus	Digitigrade	39	3.66356	Large	Medium	Scansorial				108	108	108	175	156	156		19					121	99	94	113	106	155		76			0	19		27	49	0.25				100		35.5263	64.4737	1.2084	0.356333
69	Carnivora	Acinonyx jubatus	Digitigrade	48	3.8712	Large	Fast	Cursorial				142	139	139	180	170	170		13					133	124	119	134	125	155		44			3	10		14	30	0.295455			23.0769	76.9231		31.8182	68.1818	1.1644	0.320397
70	Carnivora	Puma concolor	Digitigrade	60	4.09434	Large	Medium	Scansorial				129	130	130	179	163	163		17					137	132	127	132	121	155		44			1	16		10	34	0.386364			5.88235	94.1176		22.7273	77.2727	0.819	0.209202
71	Carnivora	Panthera leo	Digitigrade	167	5.11799	Very large	Fast	Cursorial				134	135	135	181	165	165		17					134	124	119	131	119	155		51			1	16		15	36	0.333333			5.88235	94.1176		29.4118	70.5882	1.0578	0.192087
72	Carnivora	Panthera tigris	Digitigrade	169	5.1299	Very large	Fast	Cursorial				134	140	140	184	169	169		21					135	125	120	133	125	155		45			6	15		15	30	0.466667			28.5714	71.4286		33.3333	66.6667	1.0449	0.188993
73	Rodentia	Hydrochoerus hydrochaeris	Digitigrade	50	3.91202	Large	Slow	Terrestrial	120	66	64	140	102	168	165	149	193	73.7	166	44.3976	59	55	93	162	113	123	137	124	126	53.2	100	53.2	56	66	44	38	49	13	1.66	1.38534	33.7349	39.759	26.506	38	49	13	0.89	0.241583
74	Cingulata	Dasypus novemcinctus	Digitigrade	6	1.79176	Medium	Medium	Terrestrial	103	59	51	130	109	156	166	130	144	54.5	135	40.3704	34	49	78	139	77	107	118	73	104	60	151	39.7351	52	47	36	44	62	45	0.89404	0.908333	38.5185	34.8148	26.6667	29.1391	41.0596	29.8013	0.39	0.214625
75	Rodentia	Dolichotis patagonum	Digitigrade	8	2.07944	Medium	Medium	Cursorial	89	64	66	114	123	163	172	183	193	48.3	95	50.8421	53	56	88	141	108	109	130	116	108	37.8	90	42	25	49	21	35	33	22	1.05556	1.27778	26.3158	51.5789	22.1053	38.8889	36.6667	24.4444	0.49	0.245
76	Tubulidentata	Orycteropus afer	Digitigrade	40	3.68888	Large	Medium	Terrestrial	100	67	56	132	125	139	156	185	205	47	107	43.9252	23	23	39	76	74	83	91	111	127	45.1	61	73.9344	44	14	49	16	9	36	1.7541	1.04213	41.1215	13.0841	45.7944	26.2295	14.7541	59.0164	0.69	0.201757
77	Carnivora	Canis lupus	Digitigrade	40	3.68888	Large	Fast	Cursorial	105	67	67	159	137	164	203	224	208	38.5	86	44.7674	43	68	75	134	146	119	130	120	126	50.4	69	73.0435	38	27	21	32	27	10	1.24638	0.763889	44.186	31.3953	24.4186	46.3768	39.1304	14.4928	0.79	0.230997
78	Carnivora	Felis silvestris catus	Digitigrade	5	1.60944	Medium	Medium	Scansorial	93	51	38	114	118	137	179	211	183	76.9	110	69.9091	66	76	95	129	106	114	94	99	116	56	74	75.6757	55	23	32	29	23	22	1.48649	1.37321	50	20.9091	29.0909	39.1892	31.0811	29.7297	0.41	0.239769
79	Carnivora	Felis silvestris catus	Digitigrade	5	1.60944	Medium	Medium	Scansorial	107	56	37	146	126	142	217	226	194	81.2	122	66.5574	48	77	90	126	127	108	124	109	117	45.6	76	60	70	20	32	42	19	15	1.60526	1.7807	57.377	16.3934	26.2295	55.2632	25	19.7368	0.44	0.257314
80	Carnivora	Canis lupus familiaris	Digitigrade	20	2.99573	Medium	Fast	Cursorial	102	76	57	166	150	171	216	190	200	49.8	92	54.1304	56	59	89	137	99	126	127	119	135	44.1	87	50.6897	45	21	26	33	38	16	1.05747	1.12925	48.913	22.8261	28.2609	37.931	43.6782	18.3908	0.65	0.239462
81	Carnivora	Canis lupus familiaris	Digitigrade	20	2.99573	Medium	Fast	Cursorial	81	64	60	141	151	169	201	227	204	38.4	75	51.2	77	77	95	150	118	132	140	110	136	37.7	80	47.125	21	28	26	18	32	30	0.9375	1.01857	28	37.3333	34.6667	22.5	40	37.5	1.06	0.390507
82	Carnivora	Canis lupus familiaris	Digitigrade	20	2.99573	Medium	Fast	Cursorial	86	62	48	148	148	159	154	211	185	47.3	106	44.6226	72	70	111	134	102	141	118	113	137	36.6	104	35.1923	38	11	57	41	39	24	1.01923	1.29235	35.8491	10.3774	53.7736	39.4231	37.5	23.0769	1.02	0.375771
83	Carnivora	Panthera onca	Digitigrade	76	4.33073	Large	Fast	Scansorial	85	65	48	145	140	151	225	241	167	52.1	122	42.7049	57	74	97	136	122	123	105	98	121	48.8	77	63.3766	37	11	74	40	14	23	1.58442	1.06762	30.3279	9.01639	60.6557	51.9481	18.1818	29.8701	0.45	0.106237
84	Carnivora	Panthera onca	Digitigrade	100	4.60517	Very large	Fast	Scansorial	91	62	51	127	143	151	222	223	186	55	101	54.4554	43	58	81	115	104	107	105	101	116	47.9	64	74.8438	40	24	37	38	11	15	1.57812	1.14823	39.604	23.7624	36.6337	59.375	17.1875	23.4375	0.91	0.196054
85	Carnivora	Panthera onca	Digitigrade	100	4.60517	Very large	Fast	Scansorial	109	71	57	156	150	153	144	123	140	53.2	79	67.3418	55	57	92	133	111	130	108	108	130	51	81	62.963	52	6	21	37	22	22	0.975309	1.04314	65.8228	7.59494	26.5823	45.679	27.1605	27.1605	1.15	0.24776
86	Carnivora	Acinonyx jubatus	Digitigrade	53	3.97029	Large	Fast	Cursorial	95	83	50	153	165	155	195	202	173	53.5	86	62.2093	47	75	98	125	129	131	117	112	123	41.4	68	60.8824	45	12	29	51	6	11	1.26471	1.29227	52.3256	13.9535	33.7209	75	8.82353	16.1765	0.98	0.260896
87	Carnivora	Panthera leo × tigris	Digitigrade	400	5.99146	Very large	Fast	Cursorial	69	67	44	112	140	147	210	227	211	48.2	77	62.5974	59	70	82	147	121	111	124	130	138	44.1	73	60.411	25	35	17	23	36	14	1.05479	1.09297	32.4675	45.4545	22.0779	31.5068	49.3151	19.1781	1.8	0.244298
88	Carnivora	Panthera leo	Digitigrade	130	4.86753	Very large	Fast	Cursorial	100	79	66	147	143	147	184	204	214	44.9	68	66.0294	54	76	100	139	133	130	116	112	106	38.6	65	59.3846	34	4	30	46	9	10	1.04615	1.16321	50	5.88235	44.1176	70.7692	13.8462	15.3846	1.3	0.256623
89	Carnivora	Vulpes lagopus	Digitigrade	3.5	1.25276	Medium	Medium	Cursorial	83	47	39	112	106	137	212	222	189	66.4	108	61.4815	44	55	72	100	73	92	97	84	111	36.5	82	44.5122	44	31	33	28	27	27	1.31707	1.81918	40.7407	28.7037	30.5556	34.1463	32.9268	32.9268	0.52	0.34249
90	Carnivora	Puma concolor	Digitigrade	60	4.09434	Large	Medium	Scansorial	107	79	55	154	149	153	204	184	201	62.5	77	81.1688	52	82	94	125	121	123	109	110	134	53.6	71	75.493	52	5	20	42	4	25	1.08451	1.16604	67.5325	6.49351	25.974	59.1549	5.6338	35.2113	1.5	0.383155
91	Carnivora	Panthera leo	Digitigrade	130	4.86753	Very large	Fast	Cursorial	88	61	56	117	126	151	207	208	198	49.7	76	65.3947	60	88	87	121	125	123	99	108	124	50.1	57	87.8947	32	34	10	28	4	25	1.33333	0.992016	42.1053	44.7368	13.1579	49.1228	7.01754	43.8596	1.5	0.296103
92	Carnivora	Panthera tigris	Digitigrade	169	5.1299	Very large	Fast	Cursorial	96	72	56	136	146	164	205	232	202	56	98	57.1429	46	57	84	116	112	121	97	105	134	41.9	84	49.881	40	28	30	38	9	37	1.16667	1.33652	40.8163	28.5714	30.6122	45.2381	10.7143	44.0476	2.1	0.379831
93	Carnivora	Canis lupus familiaris	Digitigrade	31	3.43399	Large	Medium	Cursorial	104	50	52	172	151	156	231	227	144	67.6	162	41.7284	64	90	95	131	125	117	106	126	175	68.5	114	60.0877	54	21	87	31	14	69	1.42105	0.986861	33.3333	12.963	53.7037	27.193	12.2807	60.5263	0.9234	0.293947
94	Carnivora	Canis lupus familiaris	Digitigrade	35	3.55535	Large	Fast	Cursorial	116	94	37	139	152	140	186	224	214	64.4	130	49.5385	17	92	119	141	117	143	140	99	166	85.4	195	43.7949	79	13	38	102	26	67	0.666667	0.754098	60.7692	10	29.2308	52.3077	13.3333	34.359	1.896	0.579628
95	Carnivora	Procyon lotor	Digitigrade	7	1.94591	Medium	Slow	Scansorial	115	27	24	148	80	117	205	227	182	87.6	204	42.9412	38	51	56	83	72	59	71	109	128	53.1	99	53.6364	91	68	45	18	24	57	2.06061	1.64972	44.6078	33.3333	22.0588	18.1818	24.2424	57.5758	0.1279	0.0668607
96	Carnivora	Panthera tigris	Digitigrade	161	5.0814	Very large	Fast	Cursorial	61	48	38	112	107	136	212	225	202	52.7	75	70.2667	50	62	73	123	98	102	113	99	121	38.2	70	54.5714	23	29	23	23	25	22	1.07143	1.37958	30.6667	38.6667	30.6667	32.8571	35.7143	31.4286	0.7977	0.146633
97	Carnivora	Panthera pardus	Digitigrade	39	3.66356	Large	Medium	Scansorial	64	21	22	99	87	96	181	220	125	64.1	150	42.7333	54	66	147	103	71	154	68	96	154	66	262	25.1908	43	12	95	93	83	86	0.572519	0.971212	28.6667	8	63.3333	35.4962	31.6794	32.8244	1.515	0.446743
98	Carnivora	Felis silvestris catus	Digitigrade	5	1.60944	Medium	Medium	Scansorial	103	38	35	133	103	104	211	229	113	67.5	214	31.5421	42	47	98	144	79	103	100	65	64	69	157	43.949	68	30	116	56	65	36	1.36306	0.978261	31.7757	14.0187	54.2056	35.6688	41.4013	22.9299	0.3304	0.193219
99	Carnivora	Panthera leo	Digitigrade	167	5.11799	Very large	Fast	Cursorial	93	70	41	134	148	151	200	237	260	58.2	129	45.1163	44	67	90	115	101	102	109	90	118	53	88	60.2273	52	17	60	46	14	28	1.46591	1.09811	40.3101	13.1783	46.5116	52.2727	15.9091	31.8182	1.6258	0.295231
100	Carnivora	Panthera leo	Digitigrade	130	4.86753	Very large	Fast	Cursorial	88	56	44	142	127	154	203	195	241	44.1	117	37.6923	53	59	81	117	112	115	108	109	140	42.2	65	64.9231	44	27	46	28	5	32	1.8	1.04502	37.6068	23.0769	39.3162	43.0769	7.69231	49.2308	1.2162	0.240081
101	Proboscidea	Elephas maximus	Sub-unguligrade	2072	7.63627	Very large	Slow	Terrestrial	90	60	50	145	150	160	200	205	210		65		110	100	75	155	140	130	120	110	135		85		40	15	10	35	25	25	0.764706		61.5385	23.0769	15.3846	41.1765	29.4118	29.4118	2.64	0.207081
102	Proboscidea	Elephas maximus	Sub-unguligrade	3684	8.21175	Very large	Slow	Terrestrial	90	70	50	160	165	168	180	185	190		58		108	95	85	160	150	130	120	110	105		68		40	8	10	23	30	15	0.852941		68.9655	13.7931	17.2414	33.8235	44.1176	22.0588	2.64	0.170935
103	Proboscidea	Loxodonta africana	Sub-unguligrade	930	6.83518	Very large	Slow	Terrestrial	89	69	50	149	154	151	185	188	167		65		114	94	82	158	150	134	124	115	128		69		39	5	21	32	24	13	0.942029		60	7.69231	32.3077	46.3768	34.7826	18.8406	2.59	0.265342
104	Proboscidea	Elephas maximus	Sub-unguligrade	1740	7.46164	Very large	Slow	Terrestrial	91	71	53	150	157	149	182	187	168		65		112	95	90	158	149	131	126	117	132		64		38	8	19	22	27	15	1.01562		58.4615	12.3077	29.2308	34.375	42.1875	23.4375	2.64	0.219493
105	Proboscidea	Loxodonta africana	Sub-unguligrade	3438	8.14265	Very large	Slow	Terrestrial	89	71	49	150	156	147	178	186	164		71		109	93	85	160	152	134	126	116	129		63		40	9	22	24	26	13	1.12698		56.338	12.6761	30.9859	38.0952	41.2698	20.6349	2.59	0.171605
106	Artiodactyla	Camelus dromedarius	Sub-unguligrade	684	6.52796	Very large	Fast	Cursorial	109	82	79	165	178	154	177	180	153	49.5	81	61.1111	77	102	103	155	166	161	143	142	154	42.7	49	87.1429	30	24	27	26	11	12	1.65306	1.15925	37.037	29.6296	33.3333	53.0612	22.449	24.4898	0.9139	0.103724
107	Artiodactyla	Camelus dromedarius	Sub-unguligrade	584	6.3699	Very large	Fast	Cursorial	107	85	79	163	179	165	178	171	178	45.9	51	90	81	112	111	156	149	136	148	118	128	46.5	81	57.4074	28	16	7	31	20	30	0.62963	0.987097	54.902	31.3725	13.7255	38.2716	24.6914	37.037	0.9475	0.113355
108	Artiodactyla	Camelus dromedarius	Sub-unguligrade	620	6.42972	Very large	Fast	Cursorial	104	86	71.9	165	161	172	175	164	171	47.8	54.1	88.3549	70	99	108	149	149	134	118	121	128	47.3	63	75.0794	32.1	11	11	38	15	10	0.85873	1.01057	59.3346	20.3327	20.3327	60.3175	23.8095	15.873	0.9217	0.108092
109	Artiodactyla	Camelus bactrianus	Sub-unguligrade	800	6.68461	Very large	Fast	Cursorial	75	71	48	129	143	134	178	182	143	48.7	80	60.875	66	64	93	155	115	127	140	125	136	46.4	84	55.2381	27	14	39	29	40	15	0.952381	1.04957	33.75	17.5	48.75	34.5238	47.619	17.8571	2.88	0.310239
110	Artiodactyla	Camelus dromedarius	Sub-unguligrade	500	6.21461	Very large	Fast	Cursorial	95	60	54	153	145	147	184	187	197	43.7	62	70.4839	62	58	90	146	104	120	134	124	136	44	86	51.1628	41	8	13	32	42	12	0.72093	0.993182	66.129	12.9032	20.9677	37.2093	48.8372	13.9535	2.25	0.283482
111	Artiodactyla	Lama glama	Sub-unguligrade	150	5.01064	Very large	Fast	Cursorial	88	76	75	131	135	165	178	171	174	44.4	54	82.2222	63	73	89	155	153	150	138	136	147	30.8	42	73.3333	13	34	7	26	5	11	1.28571	1.44156	24.0741	62.963	12.963	61.9048	11.9048	26.1905	1.18	0.222085
112	Proboscidea	Elephas maximus	Sub-unguligrade	3684	8.21175	Very large	Slow	Terrestrial	87	60	60	137	134	156	174	170	168	37.8	55	68.7273	58	58	87	146	115	136	154	138	147	36	76	47.3684	27	22	6	29	31	16	0.723684	1.05	49.0909	40	10.9091	38.1579	40.7895	21.0526	1.434	0.0928487
113	Artiodactyla	Capra aegagrus hircus	Unguligrade	26.2	3.26576	Medium	Slow	Scansorial													100	115	125	135	115	120	145	130	155		70					25	20	25						35.7143	28.5714	35.7143
114	Artiodactyla	Capra aegagrus hircus	Unguligrade	26.2	3.26576	Medium	Slow	Scansorial													90	95	115	145	125	130	150	135	160		70					25	20	25						35.7143	28.5714	35.7143
115	Artiodactyla	Capra aegagrus hircus	Unguligrade	26.2	3.26576	Medium	Slow	Scansorial													80	85	110	155	135	140	155	140	165		75					30	20	25						40	26.6667	33.3333
116	Artiodactyla	Capra aegagrus hircus	Unguligrade	26.2	3.26576	Medium	Slow	Scansorial													100	115	115	135	115	125	160	130	155		65					15	20	30						23.0769	30.7692	46.1538
117	Artiodactyla	Capra aegagrus hircus	Unguligrade	26.2	3.26576	Medium	Slow	Scansorial													90	95	105	145	125	135	155	135	160		60					15	20	25						25	33.3333	41.6667
118	Artiodactyla	Capra aegagrus hircus	Unguligrade	26.2	3.26576	Medium	Slow	Scansorial													80	85	95	155	135	145	150	140	165		60					15	20	25						25	33.3333	41.6667
119	Artiodactyla	Capra aegagrus hircus	Unguligrade	26.2	3.26576	Medium	Slow	Scansorial													90	100	115	130	107.5	140	135	130	167.5		95					25	32.5	37.5						26.3158	34.2105	39.4737
120	Artiodactyla	Capra aegagrus hircus	Unguligrade	26.2	3.26576	Medium	Slow	Scansorial													85	95	110	127.5	105	130	130	120	165		95					25	25	45						26.3158	26.3158	47.3684
121	Artiodactyla	Capra aegagrus hircus	Unguligrade	26.2	3.26576	Medium	Slow	Scansorial													80	90	105	125	102.5	120	125	110	162.5		100					25	22.5	52.5						25	22.5	52.5
122	Artiodactyla	Capra aegagrus hircus	Unguligrade	26.2	3.26576	Medium	Slow	Scansorial													100	100	110	165	140	140	170	150	175		60					10	25	25						16.6667	41.6667	41.6667
123	Artiodactyla	Capra aegagrus hircus	Unguligrade	26.2	3.26576	Medium	Slow	Scansorial													95	95	105	160	130	130	165	140	155		65					10	30	25						15.3846	46.1538	38.4615
124	Artiodactyla	Capra aegagrus hircus	Unguligrade	26.2	3.26576	Medium	Slow	Scansorial													90	90	100	155	120	120	160	130	135		75					10	35	30						13.3333	46.6667	40
125	Perissodactyla	Equus ferus caballus	Unguligrade	512	6.23832	Very large	Fast	Cursorial	128	124	116	136	138	140	184	180	144				106	130	130	163	148	148	210	205	175		74		12	4	40	24	15	35						32.4324	20.2703	47.2973	0.7338	0.091725
126	Perissodactyla	Equus ferus caballus	Unguligrade	512	6.23832	Very large	Fast	Cursorial	120	116	111	131	133	136	181	177	140				98	120	120	155	140	140	200	195	168		69		9	5	41	22	15	32						31.8841	21.7391	46.3768	0.7338	0.091725
127	Perissodactyla	Equus ferus caballus	Unguligrade	512	6.23832	Very large	Fast	Cursorial	112	108	105	127	129	132	178	174	135				90	110	110	147	132	132	190	185	160		65		7	5	43	20	15	30						30.7692	23.0769	46.1538	0.7338	0.091725
128	Perissodactyla	Equus ferus caballus	Unguligrade	512	6.23832	Very large	Fast	Cursorial	141	137	124	149	151	160	190	186	164				103	123	123	162	150	150	217	212	199		50		17	11	26	20	12	18						40	24	36	0.7338	0.091725
129	Perissodactyla	Equus ferus caballus	Unguligrade	512	6.23832	Very large	Fast	Cursorial	133	129	117	141	143	152	186	182	157				96	115	115	152	142	142	210	205	193		46		16	11	29	19	10	17						41.3043	21.7391	36.9565	0.7338	0.091725
130	Perissodactyla	Equus ferus caballus	Unguligrade	512	6.23832	Very large	Fast	Cursorial	126	122	110	134	136	145	182	178	150				89	107	107	142	134	134	203	198	187		42		16	11	32	18	8	16						42.8571	19.0476	38.0952	0.7338	0.091725
131	Perissodactyla	Equus ferus caballus	Unguligrade	250	5.52146	Very large	Fast	Cursorial	100	102	105	80	115	100	160	165	120				65	70	55	85	75	105	135	125	105		75		5	35	45	15	30	30						20	40	40	0.7085	0.112467
132	Perissodactyla	Equus ferus caballus	Unguligrade	250	5.52146	Very large	Fast	Cursorial	85	87	90	95	130	115	170	175	130				75	80	65	100	90	120	150	140	120		75		5	35	45	15	30	30						20	40	40	0.7085	0.112467
133	Perissodactyla	Equus ferus caballus	Unguligrade	250	5.52146	Very large	Fast	Cursorial	70	72	75	110	145	130	180	185	140				85	90	75	115	105	135	165	155	135		75		5	35	45	15	30	30						20	40	40	0.7085	0.112467
134	Perissodactyla	Equus ferus caballus	Unguligrade	600	6.39693	Very large	Fast	Cursorial	123	110	113	136	135	145	180	185	155				113	103	117	147	132	137	150	145	160		44		13	10	30	14	15	15						31.8182	34.0909	34.0909	0.7293	0.0864681
135	Perissodactyla	Equus ferus caballus	Unguligrade	450	6.10925	Very large	Fast	Cursorial	113	105	110	124	135	142	178	185	150				117	108	113	147	132	145	152	145	155		34		8	18	35	9	15	10						26.4706	44.1176	29.4118	0.9649	0.125915
136	Perissodactyla	Equus ferus caballus	Unguligrade	600	6.39693	Very large	Fast	Cursorial	117	107	112	125	135	140	178	185	150				117	108	115	147	132	144	150	149	155		30		10	15	35	9	15	6						30	50	20	0.817	0.0968661
137	Artiodactyla	Sus scrofa domestica	Unguligrade	137	4.91998	Very large	Slow	Terrestrial				58	65	75	175	175	175							58	70	90	25	30	45		52			17		0	32	20							61.5385	38.4615	0.792	0.153633
138	Artiodactyla	Sus scrofa domestica	Unguligrade	137	4.91998	Very large	Slow	Terrestrial				58	60	55	175	175	175							50	65	75	15	20	40		50			5		0	25	25							50	50	0.792	0.153633
139	Artiodactyla	Sus scrofa domestica	Unguligrade	137	4.91998	Very large	Slow	Terrestrial				80	70	60	175	175	175							50	65	70	22	30	48		46			20		0	20	26							43.4783	56.5217	0.792	0.153633
140	Artiodactyla	Sus scrofa domestica	Unguligrade	137	4.91998	Very large	Slow	Terrestrial				70	65	55	175	175	175							55	65	70	20	20	40		35			15		0	15	20							42.8571	57.1429	0.792	0.153633
141	Perissodactyla	Tapirus terrestris	Unguligrade	200	5.29832	Very large	Medium	Terrestrial	63	44	67	106	125	145	172	192	216	58.3	106	55	45	85	99	146	153	150	165	136	163	54	90	60	23	39	44	54	7	29	1.17778	1.07963	21.6981	36.7925	41.5094	60	7.77778	32.2222	1.29	0.220587
142	Perissodactyla	Tapirus indicus	Unguligrade	210	5.34711	Very large	Medium	Terrestrial	63	46	65	102	116	155	175	182	206	64.4	103	62.5243	42	77	92	124	132	120	136	125	134	42.7	73	58.4932	19	53	31	50	12	11	1.41096	1.5082	18.4466	51.4563	30.0971	68.4932	16.4384	15.0685	1.39	0.233852
143	Perissodactyla	Ceratotherium simum	Unguligrade	4000	8.29405	Very large	Fast	Terrestrial	75	55	63	115	124	155	164	187	183	41	83	49.3976	68	77	78	151	138	127	120	110	117	33	44	75	20	40	23	10	24	10	1.88636	1.24242	24.0964	48.1928	27.7108	22.7273	54.5455	22.7273	1.53	0.096384
144	Artiodactyla	Hippopotamus amphibius	Unguligrade	2000	7.6009	Very large	Medium	Terrestrial	74	63	41	115	142	154	200	221	224	65	96	67.7083	48	69	108	117	111	124	108	80	103	54.4	101	53.8614	33	39	24	60	13	28	0.950495	1.19485	34.375	40.625	25	59.4059	12.8713	27.7228	1.43	0.113499
145	Artiodactyla	Pudu puda	Unguligrade	8.5	2.14007	Medium	Fast	Scansorial	70	59	38	95	117	130	156	166	181	66.2	92	71.9565	44	53	83	103	73	92	115	105	121	55.4	85	65.1765	32	35	25	39	30	16	1.08235	1.19495	34.7826	38.0435	27.1739	45.8824	35.2941	18.8235	0.7	0.342998
146	Artiodactyla	Bos primigenius indicus	Unguligrade	430	6.06379	Very large	Medium	Terrestrial	61	49	62	97	115	175	160	168	179	44.6	110	40.5455	42	74	97	116	124	132	117	135	148	37.5	102	36.7647	13	78	19	55	16	31	1.07843	1.18933	11.8182	70.9091	17.2727	53.9216	15.6863	30.3922	0.84	0.11129
147	Artiodactyla	Giraffa camelopardalis	Unguligrade	1000	6.90776	Very large	Fast	Cursorial	87	67	49	160	154	146	185	186	170	36.8	68	54.1176	99	76	96	162	139	127	159	151	148	34.4	69	49.8551	38	14	16	23	35	11	0.985507	1.06977	55.8824	20.5882	23.5294	33.3333	50.7246	15.942	3.15	0.315
148	Artiodactyla	Giraffa camelopardalis	Unguligrade	1000	6.90776	Very large	Fast	Cursorial	75	78	65	132	161	162	172	183	170	41	56	73.2143	44	63	67	115	122	111	134	152	157	40.8	57	71.5789	13	30	13	23	11	23	0.982456	1.0049	23.2143	53.5714	23.2143	40.3509	19.2982	40.3509	3.15	0.315
149	Artiodactyla	Capreolus capreolus	Unguligrade	25	3.21888	Medium	Fast	Cursorial	67	54	40	125	125	132	172	180	171	37.8	43	87.907	49	64	53	117	106	83	121	119	136	45.2	66	68.4848	27	7	9	15	34	17	0.651515	0.836283	62.7907	16.2791	20.9302	22.7273	51.5152	25.7576	0.95	0.324895
150	Perissodactyla	Diceros bicornis	Unguligrade	1100	7.00307	Very large	Medium	Terrestrial	86	51	48	150	148	148	198	192	180	52.9	58	91.2069	52	42	63	137	107	110	132	117	122	29.4	66	44.5455	38	2	18	21	30	15	0.878788	1.79932	65.5172	3.44828	31.0345	31.8182	45.4545	22.7273	2.08	0.201496
151	Proboscidea	Loxodonta africana	Unguligrade	3500	8.16052	Very large	Slow	Terrestrial	98	79	64	143	158	164	158	177	174	39.8	74	53.7838	47	60	69	130	127	113	167	159	162	41.6	47	88.5106	34	21	19	22	17	8	1.57447	0.956731	45.9459	28.3784	25.6757	46.8085	36.1702	17.0213	2.64	0.173879
152	Proboscidea	Elephas maximus	Unguligrade	3000	8.00637	Very large	Slow	Terrestrial	96	72	56	158	156	161	166	193	182	43.1	72	59.8611	58	59	105	147	124	163	166	149	160	38.2	103	37.0874	40	5	27	47	39	17	0.699029	1.12827	55.5556	6.94444	37.5	45.6311	37.8641	16.5049	2.59	0.179581
153	Artiodactyla	Bubalus bubalis	Unguligrade	800	6.68461	Very large	Fast	Terrestrial	75	61	43	105	134	136	159	168	165	40.6	72	56.3889	63	72	81	141	121	125	136	134	143	44.9	47	95.5319	32	31	9	18	20	9	1.53191	0.904232	44.4444	43.0556	12.5	38.2979	42.5532	19.1489	1.65	0.177741
154	Artiodactyla	Sus scrofa	Unguligrade	80	4.38203	Large	Medium	Terrestrial	44	47	39	90	131	155	172	178	197	51.1	98	52.1429	52	51	84	106	101	113	108	131	139	43	76	56.5789	8	65	25	33	12	31	1.28947	1.18837	8.16327	66.3265	25.5102	43.4211	15.7895	40.7895	0.72	0.167097
155	Artiodactyla	Ovis aries	Unguligrade	70	4.2485	Large	Medium	Cursorial	77	64	67	118	132	149	162	171	160	35.6	55	64.7273	48	65	78	141	131	122	136	133	147	39.3	63	62.381	13	31	11	30	19	14	0.873016	0.905852	23.6364	56.3636	20	47.619	30.1587	22.2222	0.81	0.196541
156	Perissodactyla	Equus caballus	Unguligrade	600	6.39693	Very large	Fast	Cursorial	98	92	71	156	176	159	169	192	172	31.3	70	44.7143	68	70	67	155	120	121	138	127	152	33.6	63	53.3333	27	20	23	3	35	25	1.11111	0.931548	38.5714	28.5714	32.8571	4.7619	55.5556	39.6825	1.45	0.171917
157	Perissodactyla	Equus caballus	Unguligrade	600	6.39693	Very large	Fast	Cursorial	92	85	86	142	154	164	164	167	167	25.7	32	80.3125	73	63	60	162	121	112	140	141	150	27.5	73	37.6712	7	22	3	13	50	10	0.438356	0.934545	21.875	68.75	9.375	17.8082	68.4932	13.6986	2.33	0.276252
158	Perissodactyla	Equus caballus	Unguligrade	600	6.39693	Very large	Fast	Cursorial	112	92	87	158	162	162	178	176	155	39.1	52	75.1923	69	85	78	132	121	128	112	123	137	24.9	52	47.8846	25	4	23	16	11	25	1	1.57028	48.0769	7.69231	44.2308	30.7692	21.1538	48.0769	2.53	0.299965
159	Artiodactyla	Capra aegagrus hircus	Unguligrade	65	4.17439	Large	Slow	Scansorial	85	75	64	136	144	141	164	168	159	27.7	38	72.8947	65	78	93	148	158	146	137	141	146	33.3	49	67.9592	21	8	9	28	12	9	0.77551	0.831832	55.2632	21.0526	23.6842	57.1429	24.4898	18.3673	0.49	0.121869
160	Artiodactyla	Taurotragus oryx	Unguligrade	511	6.23637	Very large	Medium	Cursorial	54	35	32	100	107	114	172	183	149	50.8	70	72.5714	34	39	68	127	93	110	130	117	135	46.3	86	53.8372	22	14	34	34	34	18	0.813953	1.09719	31.4286	20	48.5714	39.5349	39.5349	20.9302	1.36	0.170111
161	Artiodactyla	Bos primigenius taurus	Unguligrade	800	6.68461	Very large	Medium	Terrestrial	104	63	57	147	113	145	184	162	161	49	104	47.1154	55	69	79	122	127	112	117	129	134	35.7	56	63.75	47	34	23	24	15	17	1.85714	1.37255	45.1923	32.6923	22.1154	42.8571	26.7857	30.3571	0.7976	0.0859189
162	Artiodactyla	Capra aegagrus hircus	Unguligrade	30	3.4012	Large	Slow	Scansorial	91	62	58	127	129	145	158	163	157	50.6	57	88.7719	49	71	73	138	122	113	134	128	120	28.4	63	45.0794	33	18	6	24	25	14	0.904762	1.78169	57.8947	31.5789	10.5263	38.0952	39.6825	22.2222	0.5503	0.177103
163	Perissodactyla	Equus ferus caballus	Unguligrade	600	6.39693	Very large	Fast	Cursorial	75	48	47	131	129	156	161	171	171	37.7	65	58	43	72	77	95	96	112	111	111	145	34.6	85	40.7059	28	27	10	34	17	34	0.764706	1.0896	43.0769	41.5385	15.3846	40	20	40	0.6228	0.0738411
164	Artiodactyla	Cervus canadensis	Unguligrade	325	5.78383	Very large	Fast	Cursorial	65	55	32	100	116	135	165	170	175	65.1	78	83.4615	40	66	60	77	113	92	83	116	120	37	99	37.3737	33	35	10	26	36	37	0.787879	1.75946	42.3077	44.8718	12.8205	26.2626	36.3636	37.3737	1.501	0.218316
165	Artiodactyla	Camelus bactrianus	Unguligrade	800	6.68461	Very large	Fast	Cursorial	78	60	54	108	136	142	207	195	211	51.7	74	69.8649	49	62	88	108	108	135	112	106	143	45.7	103	44.3689	24	34	16	39	27	37	0.718447	1.13129	32.4324	45.9459	21.6216	37.8641	26.2136	35.9223	1.725	0.18582
166	Artiodactyla	Sus scrofa domestica	Unguligrade	137	4.91998	Very large	Slow	Terrestrial	80	63	52	112	138	145	174	199	149	49.5	111	44.5946	56	61	89	98	100	127	105	116	145	35.5	102	34.8039	28	33	50	33	29	40	1.08824	1.39437	25.2252	29.7297	45.045	32.3529	28.4314	39.2157	0.57	0.110569
167	Artiodactyla	Bison bison	Unguligrade	1150	7.04752	Very large	Slow	Cursorial	100	61	40	150	137	141	187	191	188	48.9	77	63.5065	65	88	91	129	124	112	122	147	132	38.1	68	56.0294	60	13	4	26	17	25	1.13235	1.28346	77.9221	16.8831	5.19481	38.2353	25	36.7647	0.9256	0.0883468
168	Artiodactyla	Eudorcas thomsonii	Unguligrade	25	3.21888	Medium	Fast	Cursorial	86	32	37	130	127	140	178	172	168	53.8	77	69.8701	51	53	96	106	92	108	100	91	127	51.2	97	52.7835	54	13	10	45	16	36	0.793814	1.05078	70.1299	16.8831	12.987	46.3918	16.4948	37.1134	1.157	0.395688
169	Artiodactyla	Lama guanicoe	Unguligrade	90	4.49981	Large	Fast	Cursorial	81	54	52	134	136	145	174	174	180	44.7	46	97.1739	55	55	66	122	102	94	113	108	112	38.3	44	87.0455	29	11	6	11	28	5	1.04545	1.1671	63.0435	23.913	13.0435	25	63.6364	11.3636	1.6204	0.361583
170	Artiodactyla	Cervus elaphus	Unguligrade	100	4.60517	Very large	Fast	Cursorial	133	42	30	149	105	141	167	180	185	78.2	165	47.3939	35	50	75	133	104	92	159	131	117	45.8	123	37.2358	103	44	18	40	41	42	1.34146	1.70742	62.4242	26.6667	10.9091	32.5203	33.3333	34.1463	2.26	0.486902
171	Pilosa	Choloepus didactylus	Mixed	7.3	1.98787	Medium	Slow	Arboreal	119	67	61	83	65	116	138	162	157		133		64	91	127	111	92	127	171	140	142		129		58	51	24	63	35	31	1.03101		43.609	38.3459	18.0451	48.8372	27.1318	24.031	0.6	0.309298
172	Pilosa	Choloepus didactylus	Mixed	10.6	2.36085	Medium	Slow	Arboreal	101	53	45	76	49	111	123	148	145		143		51	84	121	104	80	86	156	128	125		125		56	62	25	70	24	31	1.144		39.1608	43.3566	17.4825	56	19.2	24.8	0.6	0.273138
173	Pilosa	Choloepus didactylus	Mixed	6.5	1.8718	Medium	Slow	Arboreal	148	85	76	97	82	135	158	169	163		136		71	99	130	122	109	138	184	154	156		118		72	53	11	59	29	30	1.15254		52.9412	38.9706	8.08824	50	24.5763	25.4237	0.6	0.321499
174	Primates	Gorilla gorilla	Mixed	100	4.60517	Very large	Medium	Terrestrial	105	72	50	160	175	177	175	190	165		97		73	95	120	170	150	130	105	85	88		107		55	17	25	47	40	20	0.906542		56.701	17.5258	25.7732	43.9252	37.3832	18.6916	1.03	0.221907
175	Primates	Gorilla gorilla	Mixed	33.5	3.51155	Large	Medium	Terrestrial	100	70	45	145	170	175	173	185	150		120		70	90	117	163	145	120	90	80	70		110		55	30	35	47	43	20	1.09091		45.8333	25	29.1667	42.7273	39.0909	18.1818	1.03	0.319513
176	Primates	Gorilla gorilla	Mixed	187.1	5.23164	Very large	Medium	Terrestrial	110	80	60	170	180	180	178	195	170		85		85	100	123	171	170	133	110	90	110		96		50	10	25	38	38	20	0.885417		58.8235	11.7647	29.4118	39.5833	39.5833	20.8333	1.03	0.180086
177	Pilosa	Myrmecophaga tridactyla	Mixed	33	3.49651	Large	Slow	Terrestrial	118	117	69	140	115	111	140	157	91	50.7	144	35.2083	51	59	91	117	105	110	83	68	82	48	67	71.6418	49	29	66	40	12	15	2.14925	1.05625	34.0278	20.1389	45.8333	59.7015	17.9104	22.3881	0.48	0.149648
178	Pholidota	Manis tricuspis	Mixed	1.5	0.405465	Medium	Slow	Scansorial	58	51	26	72	110	137	188	140	278	70	235	29.7872	48	76	104	100	101	111	63	52	59	57.9	78	74.2308	32	65	138	56	11	11	3.01282	1.20898	13.617	27.6596	58.7234	71.7949	14.1026	14.1026	0.21	0.183452
179	Pholidota	Manis javanica	Mixed	4.5	1.50408	Medium	Slow	Scansorial	61	95	56	56	126	147	181	210	248	31.6	197	16.0406	48	45	77	157	137	107	92	98	74	35.1	106	33.1132	39	91	67	32	50	24	1.85849	0.900285	19.797	46.1929	34.0102	30.1887	47.1698	22.6415	0.29	0.175655
180	Primates	Pongo pygmaeus	Mixed	100	4.60517	Very large	Slow	Arboreal	83	54	28	165	166	175	189	177	192	45.6	80	57	86	99	157	134	151	180	96	97	149	82.9	170	48.7647	55	10	15	71	46	53	0.470588	0.55006	68.75	12.5	18.75	41.7647	27.0588	31.1765	2.02	0.435196
181	Primates	Gorilla gorilla	Mixed	200	5.29832	Very large	Medium	Terrestrial	90	78	54	140	159	158	158	193	180	43.3	90	48.1111	69	72	107	154	124	131	105	87	90	40.7	86	47.3256	36	19	35	38	30	18	1.04651	1.06388	40	21.1111	38.8889	44.186	34.8837	20.9302	2.18	0.372775
182	Primates	Gorilla gorilla	Mixed	200	5.29832	Very large	Medium	Terrestrial	112	75	61	175	172	169	159	178	148	41.4	87	47.5862	70	87	110	144	144	145	102	86	91	45.5	57	79.8246	51	6	30	40	1	16	1.52632	0.90989	58.6207	6.89655	34.4828	70.1754	1.75439	28.0702	2.78	0.475373
