# Supplementary material for: Joint Angular Excursions and Angular Range Utilization During Stance‐Phase Locomotion in Terrestrial Mammals: A Comparative Morphofunctional Data Set
Source: J Exp Zool A Ecol Integr Physiol. 2026 Feb 9;345(4):361–76. doi: 10.1002/jez.70069 (PMC13054777; doi:10.1002/jez.70069)
Supplement: Supplementary file 4 — Supporting File 4. [file JEZ-345-361-s003.xlsx]

## Sheet: Reliability
Supplementary File 4 Title: Intra-Rater Test–Retest Reliability of Joint Angular Measurements During the Stance Phase Description: This file presents the results of a test–retest intra-rater reliability analysis for angular measurements recorded at the shoulder, elbow, wrist, hip, knee, and ankle joints during the stance phase of quadrupedal locomotion. Intraclass correlation coefficients (ICC(3,…
ID Dataset (random)	Order	Specie	First Intra-Rater Test-Retest Reliability Assessment
			Shoulder TD (°)	Shoulder MS (°)	Shoulder TO (°)	Elbow TD (°)	Elbow MS (°)	Elbow TO (°)	Wrist TD (°)	Wrist MS (°)	Wrist TO (°)	Hip TD (°)	Hip MS (°)	Hip TO (°)	Knee TD (°)	Knee MS (°)	Knee TO (°)	Ankle TD (°)	Ankle MS (°)	Ankle TO (°)
141	Perissodactyla	Tapirus terrestris	63	44	67	106	125	145	172	192	216	45	85	99	146	153	150	165	136	163
144	Artiodactyla	Hippopotamus amphibius	74	63	41	115	142	154	200	221	224	48	69	108	117	111	124	108	80	103
178	Pholidota	Manis tricuspis	58	51	26	72	110	137	188	140	278	48	76	104	100	101	111	63	52	59
33	Diprotodontia	Vombatus ursinus	90	60	45	119	123	156	154	123	157	30	42	79	131	97	101	71	54	102
79	Carnivora	Felis silvestris catus	107	56	37	146	126	142	217	226	194	48	77	90	126	127	108	124	109	117
99	Carnivora	Panthera leo	93	70	41	134	148	151	200	237	260	44	67	90	115	101	102	109	90	118
156	Perissodactyla	Equus ferus caballus	98	92	71	156	176	159	169	192	172	68	70	67	155	120	121	138	127	152
176	Primates	Gorilla gorilla	110	80	60	170	180	180	178	195	170	85	100	123	171	170	133	110	90	110
ID Dataset (random)	Order	Specie	Second Intra-Rater Test-Retest Reliability Assessment
			Shoulder TD (°)	Shoulder MS (°)	Shoulder TO (°)	Elbow TD (°)	Elbow MS (°)	Elbow TO (°)	Wrist TD (°)	Wrist MS (°)	Wrist TO (°)	Hip TD (°)	Hip MS (°)	Hip TO (°)	Knee TD (°)	Knee MS (°)	Knee TO (°)	Ankle TD (°)	Ankle MS (°)	Ankle TO (°)
141	Perissodactyla	Tapirus terrestris	72	35	61	123	154	157	203	220	195	53	76	97	144	147	145	124	143	154
144	Artiodactyla	Hippopotamus amphibius	61	77	46	97	177	164	178	232	219	55	52	97	123	82	107	112	92	102
178	Pholidota	Manis tricuspis	41	31	25	52	82	147	190	180	247	43	74	103	87	93	109	61	68	54
33	Diprotodontia	Vombatus ursinus	54	66	29	84	124	165	205	119	222	49	50	63	124	110	88	73	55	114
79	Carnivora	Felis silvestris catus	79	50	30	125	117	138	231	219	202	50	61	89	111	100	108	111	114	115
99	Carnivora	Panthera leo	86	68	43	135	148	154	184	196	185	43	56	89	114	104	121	103	116	126
156	Perissodactyla	Equus ferus caballus	113	99	85	183	166	180	192	182	175	65	68	65	148	139	114	127	147	156
176	Primates	Gorilla gorilla	110	72	47	180	157	157	180	172	170	69	73	99	143	143	124	101	95	93
		Pooled Test–Retest Reliability Analysis by Joint (Stance Phase Variables)	Shoulder			Elbow			Wrist			Hip			Knee			Ankle
		ICC(3,1) (95% CI)	0.921 (0.818 — 0.966)			0.888 (0.742 — 0.952)			0.708 (0.324 — 0.874)			0.934 (0.848 — 0.972)			0.892 (0.751 — 0.953)			0.948 (0.880 — 0.978)
		SEM (°) (95% CI)	11.3 [7.6 — 15.1]			13.5 (9.2 — 17.8)			14.8 (10.3 — 19.2)			10.9 (7.5 — 14.5)			11.7 (8.0 — 15.7)			10.1 (6.9 — 13.9)
