# Supplementary material for: Joint Angular Excursions and Angular Range Utilization During Stance‐Phase Locomotion in Terrestrial Mammals: A Comparative Morphofunctional Data Set
Source: J Exp Zool A Ecol Integr Physiol. 2026 Feb 9;345(4):361–76. doi: 10.1002/jez.70069 (PMC13054777; doi:10.1002/jez.70069)
Supplement: Supplementary file 5 — Supporting File 5. [file JEZ-345-361-s007.xlsx]

## Sheet: Sheet1
Supplementary File 5 Title: Correlation Matrix Between Body Mass and Joint Angular Excursion by Biological Factor Description: This file presents the correlation matrices between body mass (independent variable) and joint angular excursion (dependent variables) for the forelimb (shoulder, elbow, wrist) and hindlimb (hip, knee, ankle). Correlation analyses are stratified by biological factor categ…
Biological Factor	Category	Joint Angular Excursion	n	r	p-value
Body mass	Small	Shoulder	15	0.11	0.685
Body mass	Small	Elbow	15	-0.4	0.135
Body mass	Small	Wrist	15	-0.28	0.311
Body mass	Small	Hip	17	-0.14	0.589
Body mass	Small	Knee	17	0.05	0.857
Body mass	Small	Ankle	17	-0.14	0.603
Body mass	Medium	Shoulder	34	-0.3	0.085
Body mass	Medium	Elbow	38	-0.29	0.078
Body mass	Medium	Wrist	38	-0.1	0.562
Body mass	Medium	Hip	57	-0.5 **	0.001
Body mass	Medium	Knee	57	-0.17	0.197
Body mass	Medium	Ankle	57	-0.03	0.802
Body mass	Large	Shoulder	26	-0.53 **	0.005
Body mass	Large	Elbow	29	-0.01	0.957
Body mass	Large	Wrist	29	-0.38 **	0.045
Body mass	Large	Hip	39	-0.13	0.444
Body mass	Large	Knee	39	0.0	0.991
Body mass	Large	Ankle	39	-0.15	0.378
Body mass	Very large	Shoulder	63	-0.2	0.117
Body mass	Very large	Elbow	69	-0.12	0.322
Body mass	Very large	Wrist	65	-0.33 **	0.007
Body mass	Very large	Hip	69	-0.1	0.397
Body mass	Very large	Knee	69	0.07	0.566
Body mass	Very large	Ankle	69	-0.41 **	0.001
Posture	Plantigrade	Shoulder	37	0.14	0.417
Posture	Plantigrade	Elbow	37	-0.41 **	0.011
Posture	Plantigrade	Wrist	37	-0.2	0.239
Posture	Plantigrade	Hip	47	-0.57 **	0.001
Posture	Plantigrade	Knee	47	0.13	0.381
Posture	Plantigrade	Ankle	47	-0.44 **	0.002
Posture	Digitigrade	Shoulder	35	-0.14	0.419
Posture	Digitigrade	Elbow	44	-0.23	0.128
Posture	Digitigrade	Wrist	44	-0.24	0.113
Posture	Digitigrade	Hip	53	-0.04	0.753
Posture	Digitigrade	Knee	53	-0.26	0.064
Posture	Digitigrade	Ankle	53	-0.19	0.163
Posture	Sub-unguligrade	Shoulder	12	0.61 **	0.034
Posture	Sub-unguligrade	Elbow	12	-0.47	0.12
Posture	Sub-unguligrade	Wrist	12	0.0	0.989
Posture	Sub-unguligrade	Hip	12	-0.27	0.398
Posture	Sub-unguligrade	Knee	12	0.45	0.143
Posture	Sub-unguligrade	Ankle	12	0.17	0.594
Posture	Unguligrade	Shoulder	42	-0.08	0.618
Posture	Unguligrade	Elbow	46	-0.07	0.624
Posture	Unguligrade	Wrist	42	0.1	0.509
Posture	Unguligrade	Hip	58	0.08	0.554
Posture	Unguligrade	Knee	58	-0.12	0.356
Posture	Unguligrade	Ankle	58	-0.31 **	0.017
Posture	Mixed	Shoulder	12	0.06	0.857
Posture	Mixed	Elbow	12	-0.91 **	0.001
Posture	Mixed	Wrist	12	-0.56	0.06
Posture	Mixed	Hip	12	-0.32	0.307
Posture	Mixed	Knee	12	0.04	0.913
Posture	Mixed	Ankle	12	0.04	0.91
Top speed	Slow	Shoulder	46	0.05	0.749
Top speed	Slow	Elbow	50	-0.46 **	0.001
Top speed	Slow	Wrist	46	-0.43 **	0.003
Top speed	Slow	Hip	68	-0.58 **	0.001
Top speed	Slow	Knee	68	-0.13	0.289
Top speed	Slow	Ankle	68	-0.49 **	0.001
Top speed	Medium	Shoulder	33	-0.45 **	0.008
Top speed	Medium	Elbow	36	0.03	0.872
Top speed	Medium	Wrist	36	-0.23	0.172
Top speed	Medium	Hip	43	-0.13	0.416
Top speed	Medium	Knee	43	-0.22	0.147
Top speed	Medium	Ankle	43	-0.28	0.067
Top speed	Fast	Shoulder	59	-0.21	0.106
Top speed	Fast	Elbow	65	0.0	0.985
Top speed	Fast	Wrist	65	-0.34 **	0.005
Top speed	Fast	Hip	71	-0.13	0.266
Top speed	Fast	Knee	71	-0.03	0.784
Top speed	Fast	Ankle	71	-0.34 **	0.004
Locomotor Habit	Scansorial	Shoulder	20	-0.1	0.671
Locomotor Habit	Scansorial	Elbow	23	-0.38	0.072
Locomotor Habit	Scansorial	Wrist	23	-0.39	0.069
Locomotor Habit	Scansorial	Hip	38	-0.41 **	0.011
Locomotor Habit	Scansorial	Knee	38	-0.14	0.418
Locomotor Habit	Scansorial	Ankle	38	0.02	0.916
Locomotor Habit	Terrestrial	Shoulder	44	0.09	0.559
Locomotor Habit	Terrestrial	Elbow	48	-0.21	0.158
Locomotor Habit	Terrestrial	Wrist	44	-0.37 **	0.014
Locomotor Habit	Terrestrial	Hip	51	-0.35 **	0.011
Locomotor Habit	Terrestrial	Knee	51	-0.07	0.626
Locomotor Habit	Terrestrial	Ankle	51	-0.58 **	0.001
Locomotor Habit	Arboreal	Shoulder	17	-0.11	0.675
Locomotor Habit	Arboreal	Elbow	18	-0.62 **	0.006
Locomotor Habit	Arboreal	Wrist	18	-0.76 **	0.001
Locomotor Habit	Arboreal	Hip	25	-0.72 **	0.001
Locomotor Habit	Arboreal	Knee	25	-0.0	0.996
Locomotor Habit	Arboreal	Ankle	25	-0.55 **	0.005
Locomotor Habit	Cursorial	Shoulder	57	-0.16	0.243
Locomotor Habit	Cursorial	Elbow	62	-0.26 **	0.041
Locomotor Habit	Cursorial	Wrist	62	-0.42 **	0.001
Locomotor Habit	Cursorial	Hip	68	-0.11	0.38
Locomotor Habit	Cursorial	Knee	68	0.04	0.763
Locomotor Habit	Cursorial	Ankle	68	-0.3 **	0.014
