# Supplementary material for: Joint Angular Excursions and Angular Range Utilization During Stance‐Phase Locomotion in Terrestrial Mammals: A Comparative Morphofunctional Data Set
Source: J Exp Zool A Ecol Integr Physiol. 2026 Feb 9;345(4):361–76. doi: 10.1002/jez.70069 (PMC13054777; doi:10.1002/jez.70069)
Supplement: Supplementary file 6 — Supporting File 6. [file JEZ-345-361-s008.xlsx]

## Sheet: Sheet1
Supplementary File 6 Title: Correlation Between Joint Angular Excursion and Body-Size–Normalized Stride Length Description:This file presents correlation analyses between joint angular excursion during the stance phase and stride length normalized by body size across 182 terrestrial mammalian species. The normalization method used is based on the formula: normalized stride length = SL / BM^0.33, …
Factor	Category	Joint	n	r	p-value		Stride length was determined using two complementary approaches. First, direct measurements were obtained from published kinematic studies reporting absolute stride lengths in meters for adult individuals of known species. Second, stride length was estimated from video sequences using the open-source software Tracker (Brown, 2008). In these cases, the mean adult body length of the species, obtain…
Body mass	Small	Shoulder	15	-0.11	0.694
Body mass	Small	Elbow	15	-0.26	0.356
Body mass	Small	Wrist	15	-0.59 **	0.022
Body mass	Small	Hip	17	0.27	0.301
Body mass	Small	Knee	17	-0.15	0.575
Body mass	Small	Ankle	17	-0.02	0.954
Body mass	Medium	Shoulder	34	0.18	0.302
Body mass	Medium	Elbow	38	-0.32	0.052
Body mass	Medium	Wrist	38	-0.4 **	0.013
Body mass	Medium	Hip	45	0.3 **	0.044
Body mass	Medium	Knee	45	0.09	0.568
Body mass	Medium	Ankle	45	0.01	0.968
Body mass	Large	Shoulder	26	0.53 **	0.006
Body mass	Large	Elbow	29	-0.21	0.286
Body mass	Large	Wrist	29	0.08	0.691
Body mass	Large	Hip	39	0.45 **	0.004
Body mass	Large	Knee	39	0.1	0.53
Body mass	Large	Ankle	39	0.56 **	0
Body mass	Very large	Shoulder	63	0.55 **	0
Body mass	Very large	Elbow	69	-0.01	0.934
Body mass	Very large	Wrist	65	-0.05	0.71
Body mass	Very large	Hip	69	0.38 **	0.001
Body mass	Very large	Knee	69	0.21	0.091
Body mass	Very large	Ankle	69	0.15	0.225
Posture	Plantigrade	Shoulder	37	0.03	0.852
Posture	Plantigrade	Elbow	37	0.1	0.571
Posture	Plantigrade	Wrist	37	0.0	0.981
Posture	Plantigrade	Hip	47	0.49 **	0.001
Posture	Plantigrade	Knee	47	-0.16	0.268
Posture	Plantigrade	Ankle	47	0.25	0.088
Posture	Digitigrade	Shoulder	35	0.31	0.07
Posture	Digitigrade	Elbow	44	-0.39 **	0.008
Posture	Digitigrade	Wrist	44	-0.36 **	0.017
Posture	Digitigrade	Hip	53	0.31 **	0.026
Posture	Digitigrade	Knee	53	0.2	0.15
Posture	Digitigrade	Ankle	53	0.28 **	0.04
Posture	Sub-unguligrade	Shoulder	12	0.17	0.608
Posture	Sub-unguligrade	Elbow	12	-0.3	0.342
Posture	Sub-unguligrade	Wrist	12	0.45	0.141
Posture	Sub-unguligrade	Hip	12	-0.03	0.927
Posture	Sub-unguligrade	Knee	12	0.5	0.099
Posture	Sub-unguligrade	Ankle	12	-0.19	0.556
Posture	Unguligrade	Shoulder	42	0.53 **	0.001
Posture	Unguligrade	Elbow	46	0.04	0.769
Posture	Unguligrade	Wrist	42	-0.44 **	0.004
Posture	Unguligrade	Hip	46	0.19	0.208
Posture	Unguligrade	Knee	46	0.39 **	0.007
Posture	Unguligrade	Ankle	46	0.01	0.969
Posture	Mixed	Shoulder	12	0.29	0.365
Posture	Mixed	Elbow	12	-0.46	0.129
Posture	Mixed	Wrist	12	-0.52	0.083
Posture	Mixed	Hip	12	0.3	0.347
Posture	Mixed	Knee	12	-0.1	0.756
Posture	Mixed	Ankle	12	0.43	0.159
Top speed	Slow	Shoulder	46	-0.0	0.993
Top speed	Slow	Elbow	50	-0.0	0.993
Top speed	Slow	Wrist	46	-0.26	0.077
Top speed	Slow	Hip	56	0.56 **	0.001
Top speed	Slow	Knee	56	0.14	0.289
Top speed	Slow	Ankle	56	0.27 **	0.041
Top speed	Medium	Shoulder	33	0.23	0.2
Top speed	Medium	Elbow	36	-0.34 **	0.039
Top speed	Medium	Wrist	36	0.16	0.347
Top speed	Medium	Hip	43	0.37 **	0.014
Top speed	Medium	Knee	43	-0.06	0.706
Top speed	Medium	Ankle	43	0.44 **	0.003
Top speed	Fast	Shoulder	59	0.7 **	0
Top speed	Fast	Elbow	65	0.02	0.869
Top speed	Fast	Wrist	65	-0.07	0.601
Top speed	Fast	Hip	71	0.38 **	0.001
Top speed	Fast	Knee	71	0.32 **	0.007
Top speed	Fast	Ankle	71	0.19	0.117
Locomotor Habit	Scansorial	Shoulder	20	-0.16	0.512
Locomotor Habit	Scansorial	Elbow	23	-0.42 **	0.044
Locomotor Habit	Scansorial	Wrist	23	-0.16	0.457
Locomotor Habit	Scansorial	Hip	26	0.27	0.178
Locomotor Habit	Scansorial	Knee	26	0.3	0.132
Locomotor Habit	Scansorial	Ankle	26	0.47 **	0.015
Locomotor Habit	Terrestrial	Shoulder	44	0.15	0.318
Locomotor Habit	Terrestrial	Elbow	48	-0.12	0.428
Locomotor Habit	Terrestrial	Wrist	44	-0.18	0.251
Locomotor Habit	Terrestrial	Hip	51	0.44 **	0.001
Locomotor Habit	Terrestrial	Knee	51	-0.05	0.702
Locomotor Habit	Terrestrial	Ankle	51	0.1	0.502
Locomotor Habit	Arboreal	Shoulder	17	0.2	0.442
Locomotor Habit	Arboreal	Elbow	18	-0.08	0.763
Locomotor Habit	Arboreal	Wrist	18	-0.18	0.48
Locomotor Habit	Arboreal	Hip	25	0.41 **	0.042
Locomotor Habit	Arboreal	Knee	25	-0.4	0.05
Locomotor Habit	Arboreal	Ankle	25	0.32	0.117
Locomotor Habit	Cursorial	Shoulder	57	0.68 **	0
Locomotor Habit	Cursorial	Elbow	62	0.08	0.554
Locomotor Habit	Cursorial	Wrist	62	0.01	0.952
Locomotor Habit	Cursorial	Hip	68	0.39 **	0.001
Locomotor Habit	Cursorial	Knee	68	0.37 **	0.002
Locomotor Habit	Cursorial	Ankle	68	0.2	0.1
