# Supplementary material for: Joint Angular Excursions and Angular Range Utilization During Stance‐Phase Locomotion in Terrestrial Mammals: A Comparative Morphofunctional Data Set
Source: J Exp Zool A Ecol Integr Physiol. 2026 Feb 9;345(4):361–76. doi: 10.1002/jez.70069 (PMC13054777; doi:10.1002/jez.70069)
Supplement: Supplementary file 7 — Supporting File 7. [file JEZ-345-361-s005.xlsx]

## Sheet: Fisher’s exact tests 
Supplementary File 7 Title: Quadrant-Based Limb Efficiency Analysis, Frequency Distributions, and Contingency Testing Description: This file presents the distribution of species across four angular efficiency quadrants based on forelimb (FL) and hindlimb (HL) angular excursion efficiency (%), using 50% as a threshold criterion. Species were classified into Quadrant I (FL > 50%, HL > 50%), Quadran…
Chi-squared (χ²) tests							Fisher’s exact tests						Key Findings
Frequency Table: Body Mass vs. Angular Efficiency Quadrant							Factor	Category	Quadrant	p-value	Significance		1. Body Mass Chi² = 12.59, df = 9, p = 0.182 → Not significant. Fisher’s Exact Test: Very large species in Quadrant I: p = 0.015 → Significant. Medium-sized species in Quadrant IV: p = 0.021 → Significant. 2. Posture Chi² = 19.93, df = 12, p = 0.068 → Marginally significant. Fisher’s Exact Test: Sub-unguligrade species in Quadrant I: p = 0.0198 → Significant. 3. Top Speed Chi² = 14.26, df = 6, p …
Quadrant	Large	Medium	Small	Very large			Body Mass	Small	I	1	Not significant
I	7	7	3	21			Body Mass	Small	II	1	Not significant
II	7	4	2	7			Body Mass	Small	III	0.614601	Not significant
III	4	4	0	5			Body Mass	Small	IV	0.445888	Not significant
IV	21	42	12	36			Body Mass	Medium	I	0.0756625	Not significant
Body Mass Chi² = 12.59, df = 9, p = 0.182 → Not statistically significant. The distribution of species by body mass across quadrants is relatively homogeneous, with no significant association detected.							Body Mass	Medium	II	0.312866	Not significant
							Body Mass	Medium	III	1	Not significant
							Body Mass	Medium	IV	0.0217016	Significant
							Body Mass	Large	I	0.824242	Not significant
							Body Mass	Large	II	0.146756	Not significant
							Body Mass	Large	III	0.480804	Not significant
							Body Mass	Large	IV	0.355476	Not significant
							Body Mass	Very large	I	0.0153542	Significant
							Body Mass	Very large	II	1	Not significant
							Body Mass	Very large	III	1	Not significant
							Body Mass	Very large	IV	0.062012	Not significant
Frequency Table: Posture vs. Angular Efficiency Quadrant							Posture	Plantigrade	I	0.145092	Not significant
Quadrant	Digitigrade	Mixed	Plantigrade	Sub-unguligrade	Unguligrade		Posture	Plantigrade	II	0.600726	Not significant
I	11	0	6	6	15		Posture	Plantigrade	III	1	Not significant
II	8	3	6	0	3		Posture	Plantigrade	IV	0.298645	Not significant
III	5	2	3	0	3		Posture	Digitigrade	I	1	Not significant
IV	29	7	32	6	37		Posture	Digitigrade	II	0.298411	Not significant
Posture Chi² = 19.93, df = 12, p = 0.068 → Marginal significance. There is a trend toward significance in the distribution of postural categories across quadrants. While not statistically significant at the conventional α = 0.05 threshold, the result suggests possible biological relevance.							Posture	Digitigrade	III	0.527557	Not significant
							Posture	Digitigrade	IV	0.316173	Not significant
							Posture	Sub-unguligrade	I	0.019834	Significant
							Posture	Sub-unguligrade	II	0.366944	Not significant
							Posture	Sub-unguligrade	III	1	Not significant
							Posture	Sub-unguligrade	IV	0.542365	Not significant
							Posture	Unguligrade	I	0.32765	Not significant
							Posture	Unguligrade	II	0.125614	Not significant
							Posture	Unguligrade	III	0.555546	Not significant
							Posture	Unguligrade	IV	0.627985	Not significant
							Posture	Mixed	I	0.074264	Not significant
							Posture	Mixed	II	0.130915	Not significant
							Posture	Mixed	III	0.206797	Not significant
							Posture	Mixed	IV	1	Not significant
Frequency Table: Top Sepeed vs. Angular Efficiency Quadrant							Top Speed	Slow	I	0.00786175	Significant
Quadrant	Fast	Medium	Slow				Top Speed	Slow	II	0.625523	Not significant
I	20	11	7				Top Speed	Slow	III	0.769558	Not significant
II	8	6	6				Top Speed	Slow	IV	0.00292856	Significant
III	3	6	4				Top Speed	Medium	I	0.39568	Not significant
IV	40	20	51				Top Speed	Medium	II	0.576457	Not significant
Top Speed Chi² = 14.26, df = 6, p = 0.027 → Statistically significant. Species with differing maximum locomotor speeds tend to cluster differently across angular efficiency quadrants, indicating a potential biomechanical basis for limb coordination.							Top Speed	Medium	III	0.0822686	Not significant
							Top Speed	Medium	IV	0.0320404	Significant
							Top Speed	Fast	I	0.0625576	Not significant
							Top Speed	Fast	II	1	Not significant
							Top Speed	Fast	III	0.255515	Not significant
							Top Speed	Fast	IV	0.350773	Not significant
Frequency Table: Locomotor habit vs. Angular Efficiency Quadrant							Locomotor Habit	Scansorial	I	1	Not significant
Quadrant	Arboreal	Cursorial	Scansorial	Terrestrial			Locomotor Habit	Scansorial	II	0.572917	Not significant
I	1	20	8	9			Locomotor Habit	Scansorial	III	0.735992	Not significant
II	0	6	5	9			Locomotor Habit	Scansorial	IV	0.710135	Not significant
III	0	3	3	7			Locomotor Habit	Terrestrial	I	0.549653	Not significant
IV	24	39	22	26			Locomotor Habit	Terrestrial	II	0.110113	Not significant
Locomotor Habit Chi² = 22.98, df = 9, p = 0.006 → Highly significant. Locomotor habit is strongly associated with angular efficiency patterns. Arboreal and cursorial species are especially clustered within specific quadrants, suggesting ecological constraints on joint use during stance.							Locomotor Habit	Terrestrial	III	0.0499793	Significant
							Locomotor Habit	Terrestrial	IV	0.0929037	Not significant
							Locomotor Habit	Arboreal	I	0.0310467	Significant
							Locomotor Habit	Arboreal	II	0.0805493	Not significant
							Locomotor Habit	Arboreal	III	0.220175	Not significant
							Locomotor Habit	Arboreal	IV	3.65258e-05	Significant
							Locomotor Habit	Cursorial	I	0.037794	Significant
							Locomotor Habit	Cursorial	II	0.625523	Not significant
							Locomotor Habit	Cursorial	III	0.376611	Not significant
							Locomotor Habit	Cursorial	IV	0.530003	Not significant
